# Supplementary material for: H-type Ce2[Si2O7]
Source: IUCrdata. 2023 Jul 7;8(Pt 7):x230591. doi: 10.1107/S2414314623005916 (PMC10626614; doi:10.1107/S2414314623005916)
Supplement: Supplementary file 1 [file x-08-x230591-sup1.cif]

##############################################################################
#                                                                            #
# This CIF contains the data for a data article accepted for                 #
# publication in IUCrData. It conforms to the requirements of                #
# Notes for Authors for IUCrData, and has been                               #
# peer reviewed under the auspices of IUCrData.                              #
#                                                                            #
# Full details of the Crystallographic Information File format               #
# are given in the paper "The Crystallographic Information File (CIF):       #
# a New Standard Archive File for Crystallography" by S. R. Hall, F. H.      #
# Allen and I. D. Brown [Acta Cryst. (1991), A47, 655-685].                  #
#                                                                            #
# The current version of the core CIF dictionary is obtainable from          #
# ftp://ftp.iucr.org/pub/cif_core.dic.                                       #
#                                                                            #
# Software is freely available for graphical display of the structure(s)     #
# in this CIF. For information consult the CIF software page                 #
# http://www.iucr.org/resources/cif/software.                                #
#                                                                            #
# This file may be used for bona fide research purposes within the           #
# scientific community so long as proper attribution is given to the data    # 
# article from which it was obtained.                                        #
#                                                                            #
##############################################################################
data_I
_audit_creation_method     SHELXL-97
_chemical_name_systematic
;
Dicerium(III) oxidodisilicate
;
_chemical_name_common     ?
_chemical_formula_moiety     'Ce2 [Si2 O7]'
_chemical_formula_sum     'Ce2 Si2 O7'
_chemical_formula_iupac     'Ce2 [Si2 O7]'
_chemical_formula_weight     448.42
_chemical_melting_point     ?
_symmetry_cell_setting     triclinic
_symmetry_space_group_name_H-M     'P -1'
_symmetry_space_group_name_Hall     '-P 1'
loop_
    _symmetry_equiv_pos_as_xyz
    'x, y, z'
    '-x, -y, -z'
_cell_length_a     6.7671(4)
_cell_length_b     6.8228(4)
_cell_length_c     12.4237(8)
_cell_angle_alpha     83.116(2)
_cell_angle_beta     87.975(2)
_cell_angle_gamma     88.854(2)
_cell_volume     569.05(6)
_cell_formula_units_Z     4
_cell_measurement_reflns_used     23784
_cell_measurement_theta_min     1.65
_cell_measurement_theta_max     33.05
_cell_measurement_temperature     293(2)
_exptl_crystal_description     Platelet
_exptl_crystal_colour     colourless
_exptl_crystal_size_max     0.05
_exptl_crystal_size_mid     0.03
_exptl_crystal_size_min     0.01
_exptl_crystal_density_diffrn     5.234
_exptl_crystal_density_meas     ?
_exptl_crystal_density_method     'not measured'
_exptl_crystal_F_000     800
_exptl_absorpt_coefficient_mu     16.201
_exptl_absorpt_correction_type     numerical
_exptl_absorpt_process_details
;
(<i>LANA</i>; Koziskova <i>et al.</i>,  2016)
;
_exptl_absorpt_correction_T_min     0.414
_exptl_absorpt_correction_T_max     0.808
_exptl_special_details     ?
_diffrn_ambient_temperature     293(2)
_diffrn_radiation_type     Mo-K\a
_diffrn_radiation_wavelength     0.71073
_diffrn_radiation_source     'fine-focus sealed tube'
_diffrn_radiation_monochromator     graphite
_diffrn_measurement_device_type     'Stadi-Vari'
_diffrn_measurement_method     'DECTRIS PILATUS 200K'
_diffrn_detector_area_resol_mean     5.81
_diffrn_reflns_number     23791
_diffrn_reflns_av_R_equivalents     0.0350
_diffrn_reflns_av_sigmaI/netI     0.0283
_diffrn_reflns_theta_min     1.65
_diffrn_reflns_theta_max     33.04
_diffrn_reflns_theta_full     33.04
_diffrn_measured_fraction_theta_max     0.937
_diffrn_measured_fraction_theta_full     1.000
_diffrn_reflns_limit_h_min     -10
_diffrn_reflns_limit_h_max     10
_diffrn_reflns_limit_k_min     -10
_diffrn_reflns_limit_k_max     10
_diffrn_reflns_limit_l_min     -19
_diffrn_reflns_limit_l_max     19
_diffrn_standards_number     ?
_diffrn_standards_interval_count     ?
_diffrn_standards_interval_time     ?
_diffrn_standards_decay_%     ?
_refine_special_details
;
 Refinement of F^2^ against ALL reflections.  The weighted R-factor wR and
 goodness of fit S are based on F^2^, conventional R-factors R are based
 on F, with F set to zero for negative F^2^. The threshold expression of
 F^2^ > 2sigma(F^2^) is used only for calculating R-factors(gt) etc. and is
 not relevant to the choice of reflections for refinement.  R-factors based
 on F^2^ are statistically about twice as large as those based on F, and R-
 factors based on ALL data will be even larger.
;
_reflns_number_total     4046
_reflns_number_gt     3376
_reflns_threshold_expression     >2sigma(I)
_refine_ls_structure_factor_coef     Fsqd
_refine_ls_matrix_type     full
_refine_ls_R_factor_all     0.0415
_refine_ls_R_factor_gt     0.0300
_refine_ls_wR_factor_gt     0.0706
_refine_ls_wR_factor_ref     0.0751
_refine_ls_goodness_of_fit_ref     1.004
_refine_ls_restrained_S_all     1.004
_refine_ls_number_reflns     4046
_refine_ls_number_parameters     199
_refine_ls_number_restraints     0
_refine_ls_weighting_scheme     calc
_refine_ls_weighting_details
         'calc w=1/[\s^2^(Fo^2^)+(0.0498P)^2^+0.0000P] where P=(Fo^2^+2Fc^2^)/3'
_atom_sites_solution_primary     direct
_atom_sites_solution_secondary     difmap
_refine_ls_shift/su_max     0.000
_refine_ls_shift/su_mean     0.000
_refine_diff_density_max     2.540
_refine_diff_density_min     -2.812
_refine_ls_extinction_method     none
_refine_ls_extinction_coef     ?
loop_
    _atom_type_symbol
    _atom_type_description
    _atom_type_scat_dispersion_real
    _atom_type_scat_dispersion_imag
    _atom_type_scat_source
    'Ce' 'Ce' -0.2486 2.6331
                         'International Tables Vol C Tables 4.2.6.8 and 6.1.1.4'
    'Si' 'Si' 0.0817 0.0704
                         'International Tables Vol C Tables 4.2.6.8 and 6.1.1.4'
    'O' 'O' 0.0106 0.0060
                         'International Tables Vol C Tables 4.2.6.8 and 6.1.1.4'
_computing_data_collection
;
X-Area (Stoe, 2020)
;
_computing_cell_refinement
;
X-Area (Stoe, 2020)
;
_computing_data_reduction
;
X-Area (Stoe, 2020)
;
_computing_structure_solution
;
SHELXS-97 (Sheldrick, 2008)
;
_computing_structure_refinement
;
SHELXL-97 (Sheldrick, 2008)
;
_computing_molecular_graphics
;
DIAMOND (Brandenburg & Putz, 2005)
;
_computing_publication_material
;
SHELXL-97 (Sheldrick, 2008)
;
loop_
    _atom_site_type_symbol
    _atom_site_label
    _atom_site_fract_x
    _atom_site_fract_y
    _atom_site_fract_z
    _atom_site_U_iso_or_equiv
    _atom_site_adp_type
    _atom_site_calc_flag
    _atom_site_refinement_flags
    _atom_site_occupancy
    _atom_site_symmetry_multiplicity
    _atom_site_disorder_assembly
    _atom_site_disorder_group
    Ce Ce1 0.23961(4) 0.21088(4) 0.35322(2) 0.01505(7) Uani d . 1 1 . .
    Ce Ce2 0.37019(4) 0.36951(4) 0.63911(2) 0.01288(7) Uani d . 1 1 . .
    Ce Ce4 0.07768(4) 0.83629(4) 0.15567(2) 0.01239(7) Uani d . 1 1 . .
    Ce Ce3 0.67603(4) 0.23866(4) 0.13758(2) 0.01296(7) Uani d . 1 1 . .
    Si Si1 0.4321(2) 0.2825(2) 0.89563(11) 0.0115(2) Uani d . 1 1 . .
    Si Si2 0.1605(2) 0.3171(2) 0.08912(11) 0.0120(2) Uani d . 1 1 . .
    Si Si3 0.1616(2) 0.6927(2) 0.41176(11) 0.0116(2) Uani d . 1 1 . .
    Si Si4 0.7737(2) 0.1022(2) 0.39232(11) 0.0122(2) Uani d . 1 1 . .
    O O1 0.3784(6) 0.8159(5) 0.0460(3) 0.0138(7) Uani d . 1 1 . .
    O O2 0.4898(6) 0.4620(5) 0.8025(3) 0.0142(7) Uani d . 1 1 . .
    O O3 0.2938(6) 0.1348(5) 0.8380(3) 0.0152(7) Uani d . 1 1 . .
    O O4 0.3020(6) 0.4046(5) 0.9831(3) 0.0144(7) Uani d . 1 1 . .
    O O5 0.0549(6) 0.4850(6) 0.1496(3) 0.0204(8) Uani d . 1 1 . .
    O O6 0.3068(6) 0.1720(5) 0.1671(3) 0.0135(7) Uani d . 1 1 . .
    O O7 0.9958(6) 0.1729(6) 0.0479(3) 0.0151(7) Uani d . 1 1 . .
    O O8 0.0207(6) 0.3667(6) 0.6549(3) 0.0157(7) Uani d . 1 1 . .
    O O9 0.2996(6) 0.8508(5) 0.3356(3) 0.0161(7) Uani d . 1 1 . .
    O O10 0.3069(6) 0.5021(5) 0.4473(3) 0.0144(7) Uani d . 1 1 . .
    O O11 0.9092(6) 0.2162(5) 0.4758(3) 0.0140(7) Uani d . 1 1 . .
    O O12 0.3041(6) 0.0981(6) 0.5432(3) 0.0163(7) Uani d . 1 1 . .
    O O13 0.5976(6) 0.2494(6) 0.3458(3) 0.0156(7) Uani d . 1 1 . .
    O O14 0.9272(6) 0.0858(5) 0.2895(3) 0.0152(7) Uani d . 1 1 . .
loop_
    _atom_site_aniso_label
    _atom_site_aniso_U_11
    _atom_site_aniso_U_22
    _atom_site_aniso_U_33
    _atom_site_aniso_U_12
    _atom_site_aniso_U_13
    _atom_site_aniso_U_23
    Ce1 0.01240(13) 0.01724(13) 0.01669(14) -0.00301(10) 0.00049(10)
                                                                    -0.00672(10)
    Ce2 0.01202(13) 0.01287(12) 0.01415(13) -0.00143(9) -0.00067(10) -0.00300(9)
    Ce4 0.01122(13) 0.01164(12) 0.01448(13) 0.00012(9) 0.00034(9) -0.00260(9)
    Ce3 0.01290(13) 0.01218(12) 0.01400(13) 0.00150(9) 0.00060(10) -0.00289(9)
    Si1 0.0113(6) 0.0107(6) 0.0129(6) -0.0003(5) -0.0001(5) -0.0034(4)
    Si2 0.0102(6) 0.0121(6) 0.0135(6) -0.0006(5) 0.0002(5) -0.0015(5)
    Si3 0.0121(6) 0.0099(6) 0.0128(6) 0.0008(5) -0.0011(5) -0.0018(5)
    Si4 0.0092(6) 0.0148(6) 0.0131(6) 0.0026(5) -0.0011(5) -0.0041(5)
    O1 0.0108(16) 0.0161(16) 0.0153(17) -0.0003(13) -0.0006(13) -0.0048(13)
    O2 0.0168(18) 0.0111(15) 0.0150(16) -0.0021(13) -0.0014(13) -0.0019(12)
    O3 0.0141(17) 0.0124(16) 0.0202(18) -0.0004(13) -0.0037(14) -0.0058(13)
    O4 0.0132(17) 0.0150(16) 0.0147(17) -0.0007(13) 0.0043(13) -0.0025(13)
    O5 0.021(2) 0.0129(17) 0.028(2) -0.0013(15) 0.0074(16) -0.0077(15)
    O6 0.0129(17) 0.0142(16) 0.0135(16) 0.0006(13) 0.0004(13) -0.0032(13)
    O7 0.0149(17) 0.0154(16) 0.0158(17) -0.0025(14) -0.0009(14) -0.0044(13)
    O8 0.0119(17) 0.0204(18) 0.0159(17) -0.0027(14) -0.0009(13) -0.0058(14)
    O9 0.0142(18) 0.0142(17) 0.0195(18) 0.0007(13) 0.0016(14) -0.0003(13)
    O10 0.0152(18) 0.0130(16) 0.0150(17) 0.0036(13) 0.0010(13) -0.0023(13)
    O11 0.0144(17) 0.0149(16) 0.0141(16) -0.0007(13) 0.0008(13) -0.0074(13)
    O12 0.0189(19) 0.0148(17) 0.0156(17) -0.0027(14) 0.0010(14) -0.0032(13)
    O13 0.0131(17) 0.0162(17) 0.0169(17) 0.0012(13) -0.0042(14) 0.0013(13)
    O14 0.0130(17) 0.0132(16) 0.0192(18) -0.0012(13) 0.0006(14) -0.0018(13)
_geom_special_details
;
 All esds (except the esd in the dihedral angle between two l.s. planes)
 are estimated using the full covariance matrix.  The cell esds are taken
 into account individually in the estimation of esds in distances, angles
 and torsion angles; correlations between esds in cell parameters are only
 used when they are defined by crystal symmetry.  An approximate (isotropic)
 treatment of cell esds is used for estimating esds involving l.s. planes.
;
loop_
    _geom_bond_atom_site_label_1
    _geom_bond_atom_site_label_2
    _geom_bond_site_symmetry_2
    _geom_bond_distance
    _geom_bond_publ_flag
    Ce1 O6 . 2.386(4) y
    Ce1 O13 . 2.439(4) y
    Ce1 O12 . 2.445(4) y
    Ce1 O10 . 2.480(4) y
    Ce1 O14 1_455 2.486(4) y
    Ce1 O9 1_545 2.516(4) y
    Ce1 O11 1_455 2.663(4) y
    Ce1 Si4 1_455 3.2597(15) y
    Ce1 Si2 . 3.3340(15) y
    Ce1 Si3 . 3.4775(14) y
    Ce1 Ce3 . 3.9086(4) y
    Ce1 Ce4 1_545 3.9449(4) y
    Ce2 O8 . 2.366(4) y
    Ce2 O2 . 2.370(4) y
    Ce2 O12 . 2.376(4) y
    Ce2 O10 . 2.494(4) y
    Ce2 O10 2_666 2.526(4) y
    Ce2 O13 2_666 2.643(4) y
    Ce2 O9 2_666 2.675(4) y
    Ce2 O3 . 2.817(4) y
    Ce2 Si1 . 3.2118(14) y
    Ce2 Si3 2_666 3.2386(15) y
    Ce2 Si4 2_656 3.4514(15) y
    Ce2 Ce1 2_666 3.9450(4) y
    Ce4 O5 . 2.415(4) y
    Ce4 O1 . 2.420(4) y
    Ce4 O3 2_566 2.517(4) y
    Ce4 O7 1_465 2.576(4) y
    Ce4 O7 2_665 2.603(4) y
    Ce4 O8 2_566 2.655(4) y
    Ce4 O14 1_465 2.681(4) y
    Ce4 O9 . 2.749(4) y
    Ce4 O6 1_565 2.812(4) y
    Ce4 Si3 . 3.2807(14) y
    Ce4 Si2 1_565 3.3391(14) y
    Ce4 Si1 2_666 3.4549(14) y
    Ce3 O1 2_665 2.396(4) y
    Ce3 O7 . 2.457(4) y
    Ce3 O2 2_666 2.490(4) y
    Ce3 O3 2_656 2.534(4) y
    Ce3 O6 . 2.555(4) y
    Ce3 O13 . 2.632(4) y
    Ce3 O14 . 2.687(4) y
    Ce3 O4 2_666 2.705(4) y
    Ce3 Si4 . 3.2767(15) y
    Ce3 Si1 2_666 3.3138(14) y
    Ce3 Si2 1_655 3.3545(14) y
    Ce3 Si1 1_554 3.4591(15) y
    Si1 O1 2_666 1.592(4) y
    Si1 O2 . 1.624(4) y
    Si1 O3 . 1.632(4) y
    Si1 O4 . 1.664(4) y
    Si1 Ce3 2_666 3.3138(14) y
    Si1 Ce4 2_666 3.4549(14) y
    Si1 Ce3 1_556 3.4591(15) y
    Si2 O5 . 1.589(4) y
    Si2 O7 1_455 1.636(4) y
    Si2 O6 . 1.642(4) y
    Si2 O4 1_554 1.660(4) y
    Si2 Ce4 1_545 3.3391(14) y
    Si2 Ce3 1_455 3.3544(14) y
    Si3 O8 2_566 1.595(4) y
    Si3 O9 . 1.632(4) y
    Si3 O10 . 1.641(4) y
    Si3 O11 2_666 1.648(4) y
    Si3 Ce2 2_666 3.2386(15) y
    Si4 O12 2_656 1.588(4) y
    Si4 O13 . 1.620(4) y
    Si4 O14 . 1.631(4) y
    Si4 O11 . 1.676(4) y
    Si4 Ce1 1_655 3.2597(15) y
    Si4 Ce2 2_656 3.4514(15) y
    O1 Si1 2_666 1.593(4) ?
    O1 Ce3 2_665 2.396(4) ?
    O2 Ce3 2_666 2.490(4) ?
    O3 Ce4 2_566 2.517(4) ?
    O3 Ce3 2_656 2.534(4) ?
    O4 Si2 1_556 1.660(4) ?
    O4 Ce3 2_666 2.705(4) ?
    O6 Ce4 1_545 2.812(4) ?
    O7 Si2 1_655 1.636(4) ?
    O7 Ce4 1_645 2.576(4) ?
    O7 Ce4 2_665 2.603(4) ?
    O8 Si3 2_566 1.595(4) ?
    O8 Ce4 2_566 2.655(4) ?
    O9 Ce1 1_565 2.516(4) ?
    O9 Ce2 2_666 2.675(4) ?
    O10 Ce2 2_666 2.526(4) ?
    O11 Si3 2_666 1.648(4) ?
    O11 Ce1 1_655 2.663(4) ?
    O12 Si4 2_656 1.588(4) ?
    O13 Ce2 2_666 2.643(4) ?
    O14 Ce1 1_655 2.486(4) ?
    O14 Ce4 1_645 2.681(4) ?
loop_
    _geom_angle_atom_site_label_1
    _geom_angle_atom_site_label_2
    _geom_angle_atom_site_label_3
    _geom_angle_site_symmetry_1
    _geom_angle_site_symmetry_3
    _geom_angle
    _geom_angle_publ_flag
    O6 Ce1 O13 . . 80.46(13) ?
    O6 Ce1 O12 . . 147.59(13) ?
    O13 Ce1 O12 . . 81.45(13) ?
    O6 Ce1 O10 . . 127.63(12) ?
    O13 Ce1 O10 . . 73.40(13) ?
    O12 Ce1 O10 . . 71.25(12) ?
    O6 Ce1 O14 . 1_455 75.12(13) ?
    O13 Ce1 O14 . 1_455 152.98(13) ?
    O12 Ce1 O14 . 1_455 113.96(13) ?
    O10 Ce1 O14 . 1_455 131.49(12) ?
    O6 Ce1 O9 . 1_545 70.85(13) ?
    O13 Ce1 O9 . 1_545 87.75(13) ?
    O12 Ce1 O9 . 1_545 81.79(12) ?
    O10 Ce1 O9 . 1_545 148.87(13) ?
    O14 Ce1 O9 1_455 1_545 73.55(13) ?
    O6 Ce1 O11 . 1_455 133.66(12) ?
    O13 Ce1 O11 . 1_455 145.82(12) ?
    O12 Ce1 O11 . 1_455 69.02(12) ?
    O10 Ce1 O11 . 1_455 80.90(11) ?
    O14 Ce1 O11 1_455 1_455 59.92(12) ?
    O9 Ce1 O11 1_545 1_455 104.08(12) ?
    O6 Ce1 Si4 . 1_455 104.09(9) ?
    O13 Ce1 Si4 . 1_455 171.06(9) ?
    O12 Ce1 Si4 . 1_455 90.92(10) ?
    O10 Ce1 Si4 . 1_455 108.63(9) ?
    O14 Ce1 Si4 1_455 1_455 29.22(9) ?
    O9 Ce1 Si4 1_545 1_455 86.55(9) ?
    O11 Ce1 Si4 1_455 1_455 30.83(8) ?
    O6 Ce1 Si2 . . 27.50(9) ?
    O13 Ce1 Si2 . . 98.21(9) ?
    O12 Ce1 Si2 . . 174.13(9) ?
    O10 Ce1 Si2 . . 114.33(9) ?
    O14 Ce1 Si2 1_455 . 64.12(9) ?
    O9 Ce1 Si2 1_545 . 92.34(9) ?
    O11 Ce1 Si2 1_455 . 112.92(9) ?
    Si4 Ce1 Si2 1_455 . 88.90(4) ?
    O6 Ce1 Si3 . . 116.03(9) ?
    O13 Ce1 Si3 . . 91.87(10) ?
    O12 Ce1 Si3 . . 91.19(9) ?
    O10 Ce1 Si3 . . 25.65(9) ?
    O14 Ce1 Si3 1_455 . 109.06(9) ?
    O9 Ce1 Si3 1_545 . 172.95(9) ?
    O11 Ce1 Si3 1_455 . 72.54(8) ?
    Si4 Ce1 Si3 1_455 . 92.94(3) ?
    Si2 Ce1 Si3 . . 94.68(3) ?
    O6 Ce1 Ce3 . . 39.25(9) ?
    O13 Ce1 Ce3 . . 41.41(9) ?
    O12 Ce1 Ce3 . . 119.59(9) ?
    O10 Ce1 Ce3 . . 100.84(9) ?
    O14 Ce1 Ce3 1_455 . 114.11(9) ?
    O9 Ce1 Ce3 1_545 . 78.88(9) ?
    O11 Ce1 Ce3 1_455 . 171.37(9) ?
    Si4 Ce1 Ce3 1_455 . 143.27(3) ?
    Si2 Ce1 Ce3 . . 58.60(3) ?
    Si3 Ce1 Ce3 . . 105.38(2) ?
    O6 Ce1 Ce4 . 1_545 44.83(9) ?
    O13 Ce1 Ce4 . 1_545 111.23(9) ?
    O12 Ce1 Ce4 . 1_545 120.79(9) ?
    O10 Ce1 Ce4 . 1_545 167.15(9) ?
    O14 Ce1 Ce4 1_455 1_545 42.09(9) ?
    O9 Ce1 Ce4 1_545 1_545 43.77(9) ?
    O11 Ce1 Ce4 1_455 1_545 98.80(8) ?
    Si4 Ce1 Ce4 1_455 1_545 68.76(2) ?
    Si2 Ce1 Ce4 . 1_545 53.82(2) ?
    Si3 Ce1 Ce4 . 1_545 142.11(3) ?
    Ce3 Ce1 Ce4 . 1_545 77.595(9) ?
    O8 Ce2 O2 . . 107.78(13) ?
    O8 Ce2 O12 . . 79.73(13) ?
    O2 Ce2 O12 . . 144.59(13) ?
    O8 Ce2 O10 . . 83.10(13) ?
    O2 Ce2 O10 . . 142.07(12) ?
    O12 Ce2 O10 . . 72.15(13) ?
    O8 Ce2 O10 . 2_666 152.66(13) ?
    O2 Ce2 O10 . 2_666 85.76(13) ?
    O12 Ce2 O10 . 2_666 103.20(12) ?
    O10 Ce2 O10 . 2_666 72.34(14) ?
    O8 Ce2 O13 . 2_666 95.55(13) ?
    O2 Ce2 O13 . 2_666 62.31(12) ?
    O12 Ce2 O13 . 2_666 152.92(13) ?
    O10 Ce2 O13 . 2_666 80.83(12) ?
    O10 Ce2 O13 2_666 2_666 69.29(12) ?
    O8 Ce2 O9 . 2_666 144.80(13) ?
    O2 Ce2 O9 . 2_666 77.89(13) ?
    O12 Ce2 O9 . 2_666 77.40(13) ?
    O10 Ce2 O9 . 2_666 114.27(12) ?
    O10 Ce2 O9 2_666 2_666 60.08(12) ?
    O13 Ce2 O9 2_666 2_666 116.64(12) ?
    O8 Ce2 O3 . . 76.47(13) ?
    O2 Ce2 O3 . . 59.52(11) ?
    O12 Ce2 O3 . . 90.43(12) ?
    O10 Ce2 O3 . . 155.27(12) ?
    O10 Ce2 O3 2_666 . 130.15(12) ?
    O13 Ce2 O3 2_666 . 114.59(11) ?
    O9 Ce2 O3 2_666 . 77.30(11) ?
    O8 Ce2 Si1 . . 94.61(10) ?
    O2 Ce2 Si1 . . 29.17(9) ?
    O12 Ce2 Si1 . . 118.01(10) ?
    O10 Ce2 Si1 . . 169.12(8) ?
    O10 Ce2 Si1 2_666 . 107.23(9) ?
    O13 Ce2 Si1 2_666 . 88.84(9) ?
    O9 Ce2 Si1 2_666 . 73.43(9) ?
    O3 Ce2 Si1 . . 30.51(8) ?
    O8 Ce2 Si3 . 2_666 169.04(9) ?
    O2 Ce2 Si3 . 2_666 81.72(10) ?
    O12 Ce2 Si3 . 2_666 89.35(10) ?
    O10 Ce2 Si3 . 2_666 92.69(9) ?
    O10 Ce2 Si3 2_666 2_666 29.96(9) ?
    O13 Ce2 Si3 2_666 2_666 93.75(9) ?
    O9 Ce2 Si3 2_666 2_666 30.16(9) ?
    O3 Ce2 Si3 . 2_666 104.81(8) ?
    Si1 Ce2 Si3 . 2_666 91.36(4) ?
    O8 Ce2 Si4 . 2_656 72.98(10) ?
    O2 Ce2 Si4 . 2_656 123.96(9) ?
    O12 Ce2 Si4 . 2_656 23.56(9) ?
    O10 Ce2 Si4 . 2_656 93.93(9) ?
    O10 Ce2 Si4 2_666 2_656 119.59(8) ?
    O13 Ce2 Si4 2_666 2_656 167.97(9) ?
    O9 Ce2 Si4 2_666 2_656 75.37(9) ?
    O3 Ce2 Si4 . 2_656 66.98(8) ?
    Si1 Ce2 Si4 . 2_656 95.56(3) ?
    Si3 Ce2 Si4 2_666 2_656 97.33(3) ?
    O8 Ce2 Ce1 . 2_666 132.77(9) ?
    O2 Ce2 Ce1 . 2_666 56.85(9) ?
    O12 Ce2 Ce1 . 2_666 140.76(9) ?
    O10 Ce2 Ce1 . 2_666 88.69(9) ?
    O10 Ce2 Ce1 2_666 2_666 37.59(8) ?
    O13 Ce2 Ce1 2_666 2_666 37.25(9) ?
    O9 Ce2 Ce1 2_666 2_666 80.15(8) ?
    O3 Ce2 Ce1 . 2_666 115.42(8) ?
    Si1 Ce2 Ce1 . 2_666 85.07(3) ?
    Si3 Ce2 Ce1 2_666 2_666 56.89(2) ?
    Si4 Ce2 Ce1 2_656 2_666 154.20(3) ?
    O5 Ce4 O1 . . 85.88(13) ?
    O5 Ce4 O3 . 2_566 89.90(13) ?
    O1 Ce4 O3 . 2_566 147.59(13) ?
    O5 Ce4 O7 . 1_465 142.34(14) ?
    O1 Ce4 O7 . 1_465 89.55(12) ?
    O3 Ce4 O7 2_566 1_465 74.52(12) ?
    O5 Ce4 O7 . 2_665 79.14(14) ?
    O1 Ce4 O7 . 2_665 68.22(12) ?
    O3 Ce4 O7 2_566 2_665 79.42(12) ?
    O7 Ce4 O7 1_465 2_665 64.55(13) ?
    O5 Ce4 O8 . 2_566 66.01(13) ?
    O1 Ce4 O8 . 2_566 128.92(13) ?
    O3 Ce4 O8 2_566 2_566 77.17(12) ?
    O7 Ce4 O8 1_465 2_566 138.50(12) ?
    O7 Ce4 O8 2_665 2_566 137.57(12) ?
    O5 Ce4 O14 . 1_465 134.07(13) ?
    O1 Ce4 O14 . 1_465 135.66(12) ?
    O3 Ce4 O14 2_566 1_465 65.09(12) ?
    O7 Ce4 O14 1_465 1_465 69.81(12) ?
    O7 Ce4 O14 2_665 1_465 127.90(12) ?
    O8 Ce4 O14 2_566 1_465 70.98(12) ?
    O5 Ce4 O9 . . 101.90(14) ?
    O1 Ce4 O9 . . 89.74(12) ?
    O3 Ce4 O9 2_566 . 122.51(12) ?
    O7 Ce4 O9 1_465 . 115.46(11) ?
    O7 Ce4 O9 2_665 . 157.89(12) ?
    O8 Ce4 O9 2_566 . 58.52(12) ?
    O14 Ce4 O9 1_465 . 66.93(12) ?
    O5 Ce4 O6 . 1_565 150.12(13) ?
    O1 Ce4 O6 . 1_565 70.33(11) ?
    O3 Ce4 O6 2_566 1_565 119.89(11) ?
    O7 Ce4 O6 1_465 1_565 57.87(11) ?
    O7 Ce4 O6 2_665 1_565 106.96(11) ?
    O8 Ce4 O6 2_566 1_565 115.35(11) ?
    O14 Ce4 O6 1_465 1_565 65.44(11) ?
    O9 Ce4 O6 . 1_565 61.50(11) ?
    O5 Ce4 Si3 . . 82.23(11) ?
    O1 Ce4 Si3 . . 110.48(9) ?
    O3 Ce4 Si3 2_566 . 100.71(9) ?
    O7 Ce4 Si3 1_465 . 133.72(8) ?
    O7 Ce4 Si3 2_665 . 161.37(9) ?
    O8 Ce4 Si3 2_566 . 28.79(9) ?
    O14 Ce4 Si3 1_465 . 66.87(9) ?
    O9 Ce4 Si3 . . 29.77(8) ?
    O6 Ce4 Si3 1_565 . 89.27(8) ?
    O5 Ce4 Si2 . 1_565 163.01(10) ?
    O1 Ce4 Si2 . 1_565 80.50(9) ?
    O3 Ce4 Si2 2_566 1_565 96.17(9) ?
    O7 Ce4 Si2 1_465 1_565 28.57(9) ?
    O7 Ce4 Si2 2_665 1_565 86.37(9) ?
    O8 Ce4 Si2 2_566 1_565 130.82(8) ?
    O14 Ce4 Si2 1_465 1_565 62.47(8) ?
    O9 Ce4 Si2 . 1_565 88.21(8) ?
    O6 Ce4 Si2 1_565 1_565 29.40(8) ?
    Si3 Ce4 Si2 . 1_565 112.00(3) ?
    O5 Ce4 Si1 . 2_666 79.59(10) ?
    O1 Ce4 Si1 . 2_666 24.16(9) ?
    O3 Ce4 Si1 2_566 2_666 166.44(8) ?
    O7 Ce4 Si1 1_465 2_666 108.85(9) ?
    O7 Ce4 Si1 2_665 2_666 90.11(9) ?
    O8 Ce4 Si1 2_566 2_666 105.82(9) ?
    O14 Ce4 Si1 1_465 2_666 128.47(9) ?
    O9 Ce4 Si1 . 2_666 68.63(8) ?
    O6 Ce4 Si1 1_565 2_666 71.29(8) ?
    Si3 Ce4 Si1 . 2_666 86.45(3) ?
    Si2 Ce4 Si1 1_565 2_666 91.70(3) ?
    O1 Ce3 O7 2_665 . 71.08(13) ?
    O1 Ce3 O2 2_665 2_666 115.42(13) ?
    O7 Ce3 O2 . 2_666 134.51(12) ?
    O1 Ce3 O3 2_665 2_656 81.85(13) ?
    O7 Ce3 O3 . 2_656 76.31(12) ?
    O2 Ce3 O3 2_666 2_656 147.15(12) ?
    O1 Ce3 O6 2_665 . 84.56(12) ?
    O7 Ce3 O6 . . 150.12(11) ?
    O2 Ce3 O6 2_666 . 71.43(12) ?
    O3 Ce3 O6 2_656 . 83.50(12) ?
    O1 Ce3 O13 2_665 . 158.15(12) ?
    O7 Ce3 O13 . . 128.05(12) ?
    O2 Ce3 O13 2_666 . 61.06(12) ?
    O3 Ce3 O13 2_656 . 92.21(12) ?
    O6 Ce3 O13 . . 73.85(12) ?
    O1 Ce3 O14 2_665 . 134.41(12) ?
    O7 Ce3 O14 . . 71.46(12) ?
    O2 Ce3 O14 2_666 . 109.22(12) ?
    O3 Ce3 O14 2_656 . 64.76(12) ?
    O6 Ce3 O14 . . 119.09(12) ?
    O13 Ce3 O14 . . 58.17(12) ?
    O1 Ce3 O4 2_665 2_666 73.44(12) ?
    O7 Ce3 O4 . 2_666 84.49(12) ?
    O2 Ce3 O4 2_666 2_666 58.16(11) ?
    O3 Ce3 O4 2_656 2_666 152.59(11) ?
    O6 Ce3 O4 . 2_666 105.35(12) ?
    O13 Ce3 O4 . 2_666 115.11(11) ?
    O14 Ce3 O4 . 2_666 127.02(11) ?
    O1 Ce3 Si4 2_665 . 154.61(9) ?
    O7 Ce3 Si4 . . 101.12(9) ?
    O2 Ce3 Si4 2_666 . 87.58(9) ?
    O3 Ce3 Si4 2_656 . 72.78(9) ?
    O6 Ce3 Si4 . . 93.50(9) ?
    O13 Ce3 Si4 . . 29.31(9) ?
    O14 Ce3 Si4 . . 29.70(8) ?
    O4 Ce3 Si4 2_666 . 130.95(8) ?
    O1 Ce3 Si1 2_665 2_666 96.03(9) ?
    O7 Ce3 Si1 . 2_666 110.56(9) ?
    O2 Ce3 Si1 2_666 2_666 28.21(9) ?
    O3 Ce3 Si1 2_656 2_666 171.84(9) ?
    O6 Ce3 Si1 . 2_666 88.46(9) ?
    O13 Ce3 Si1 . 2_666 86.88(9) ?
    O14 Ce3 Si1 . 2_666 121.00(8) ?
    O4 Ce3 Si1 2_666 2_666 29.98(8) ?
    Si4 Ce3 Si1 . 2_666 109.25(3) ?
    O1 Ce3 Si2 2_665 1_655 93.12(9) ?
    O7 Ce3 Si2 . 1_655 27.57(9) ?
    O2 Ce3 Si2 2_666 1_655 110.34(9) ?
    O3 Ce3 Si2 2_656 1_655 95.45(9) ?
    O6 Ce3 Si2 . 1_655 177.57(8) ?
    O13 Ce3 Si2 . 1_655 108.41(9) ?
    O14 Ce3 Si2 . 1_655 62.18(8) ?
    O4 Ce3 Si2 2_666 1_655 74.63(9) ?
    Si4 Ce3 Si2 . 1_655 88.27(4) ?
    Si1 Ce3 Si2 2_666 1_655 92.53(3) ?
    O1 Ce3 Si1 2_665 1_554 23.77(9) ?
    O7 Ce3 Si1 . 1_554 92.53(9) ?
    O2 Ce3 Si1 2_666 1_554 93.20(9) ?
    O3 Ce3 Si1 2_656 1_554 96.79(9) ?
    O6 Ce3 Si1 . 1_554 68.02(9) ?
    O13 Ce3 Si1 . 1_554 139.39(9) ?
    O14 Ce3 Si1 . 1_554 157.57(8) ?
    O4 Ce3 Si1 2_666 1_554 64.36(8) ?
    Si4 Ce3 Si1 . 1_554 160.04(4) ?
    Si1 Ce3 Si1 2_666 1_554 78.82(4) ?
    Si2 Ce3 Si1 1_655 1_554 110.00(3) ?
    O1 Si1 O2 2_666 . 112.2(2) ?
    O1 Si1 O3 2_666 . 116.1(2) ?
    O2 Si1 O3 . . 106.2(2) ?
    O1 Si1 O4 2_666 . 108.8(2) ?
    O2 Si1 O4 . . 100.67(19) ?
    O3 Si1 O4 . . 111.8(2) ?
    O1 Si1 Ce2 2_666 . 126.94(14) ?
    O2 Si1 Ce2 . . 45.33(13) ?
    O3 Si1 Ce2 . . 61.23(15) ?
    O4 Si1 Ce2 . . 121.26(15) ?
    O1 Si1 Ce3 2_666 2_666 125.40(15) ?
    O2 Si1 Ce3 . 2_666 46.43(13) ?
    O3 Si1 Ce3 . 2_666 118.24(15) ?
    O4 Si1 Ce3 . 2_666 54.31(13) ?
    Ce2 Si1 Ce3 . 2_666 77.32(3) ?
    O1 Si1 Ce4 2_666 2_666 38.46(14) ?
    O2 Si1 Ce4 . 2_666 79.83(15) ?
    O3 Si1 Ce4 . 2_666 108.61(15) ?
    O4 Si1 Ce4 . 2_666 137.53(15) ?
    Ce2 Si1 Ce4 . 2_666 89.45(3) ?
    Ce3 Si1 Ce4 2_666 2_666 114.92(4) ?
    O1 Si1 Ce3 2_666 1_556 37.34(13) ?
    O2 Si1 Ce3 . 1_556 118.77(15) ?
    O3 Si1 Ce3 . 1_556 133.73(16) ?
    O4 Si1 Ce3 . 1_556 71.50(14) ?
    Ce2 Si1 Ce3 . 1_556 158.39(5) ?
    Ce3 Si1 Ce3 2_666 1_556 101.18(4) ?
    Ce4 Si1 Ce3 2_666 1_556 71.44(3) ?
    O5 Si2 O7 . 1_455 110.3(2) ?
    O5 Si2 O6 . . 113.3(2) ?
    O7 Si2 O6 1_455 . 105.8(2) ?
    O5 Si2 O4 . 1_554 113.3(2) ?
    O7 Si2 O4 1_455 1_554 108.5(2) ?
    O6 Si2 O4 . 1_554 105.2(2) ?
    O5 Si2 Ce1 . . 72.52(17) ?
    O7 Si2 Ce1 1_455 . 111.94(15) ?
    O6 Si2 Ce1 . . 42.13(13) ?
    O4 Si2 Ce1 1_554 . 133.61(15) ?
    O5 Si2 Ce4 . 1_545 123.40(16) ?
    O7 Si2 Ce4 1_455 1_545 48.86(14) ?
    O6 Si2 Ce4 . 1_545 57.20(13) ?
    O4 Si2 Ce4 1_554 1_545 123.07(14) ?
    Ce1 Si2 Ce4 . 1_545 72.48(3) ?
    O5 Si2 Ce3 . 1_455 67.40(16) ?
    O7 Si2 Ce3 1_455 1_455 44.01(14) ?
    O6 Si2 Ce3 . 1_455 114.70(14) ?
    O4 Si2 Ce3 1_554 1_455 135.93(15) ?
    Ce1 Si2 Ce3 . 1_455 89.90(3) ?
    Ce4 Si2 Ce3 1_545 1_455 69.54(3) ?
    O8 Si3 O9 2_566 . 109.9(2) ?
    O8 Si3 O10 2_566 . 111.7(2) ?
    O9 Si3 O10 . . 105.6(2) ?
    O8 Si3 O11 2_566 2_666 112.5(2) ?
    O9 Si3 O11 . 2_666 110.1(2) ?
    O10 Si3 O11 . 2_666 106.8(2) ?
    O8 Si3 Ce2 2_566 2_666 128.57(15) ?
    O9 Si3 Ce2 . 2_666 55.43(14) ?
    O10 Si3 Ce2 . 2_666 50.22(14) ?
    O11 Si3 Ce2 2_666 2_666 118.79(15) ?
    O8 Si3 Ce4 2_566 . 53.26(15) ?
    O9 Si3 Ce4 . . 56.77(15) ?
    O10 Si3 Ce4 . . 121.00(14) ?
    O11 Si3 Ce4 2_666 . 132.16(15) ?
    Ce2 Si3 Ce4 2_666 . 92.12(4) ?
    O8 Si3 Ce1 2_566 . 71.73(15) ?
    O9 Si3 Ce1 . . 112.56(14) ?
    O10 Si3 Ce1 . . 40.86(13) ?
    O11 Si3 Ce1 2_666 . 132.06(15) ?
    Ce2 Si3 Ce1 2_666 . 71.85(3) ?
    Ce4 Si3 Ce1 . . 90.17(3) ?
    O12 Si4 O13 2_656 . 113.3(2) ?
    O12 Si4 O14 2_656 . 117.4(2) ?
    O13 Si4 O14 . . 105.4(2) ?
    O12 Si4 O11 2_656 . 108.3(2) ?
    O13 Si4 O11 . . 109.4(2) ?
    O14 Si4 O11 . . 102.3(2) ?
    O12 Si4 Ce1 2_656 1_655 124.17(16) ?
    O13 Si4 Ce1 . 1_655 122.54(15) ?
    O14 Si4 Ce1 . 1_655 48.06(14) ?
    O11 Si4 Ce1 . 1_655 54.50(13) ?
    O12 Si4 Ce3 2_656 . 122.57(15) ?
    O13 Si4 Ce3 . . 52.68(14) ?
    O14 Si4 Ce3 . . 54.71(15) ?
    O11 Si4 Ce3 . . 129.08(15) ?
    Ce1 Si4 Ce3 1_655 . 92.60(4) ?
    O12 Si4 Ce2 2_656 2_656 36.72(14) ?
    O13 Si4 Ce2 . 2_656 106.37(15) ?
    O14 Si4 Ce2 . 2_656 86.82(14) ?
    O11 Si4 Ce2 . 2_656 138.90(15) ?
    Ce1 Si4 Ce2 1_655 2_656 118.44(4) ?
    Ce3 Si4 Ce2 . 2_656 88.97(3) ?
    Si1 O1 Ce3 2_666 2_665 118.88(19) ?
    Si1 O1 Ce4 2_666 . 117.4(2) ?
    Ce3 O1 Ce4 2_665 . 113.89(15) ?
    Si1 O2 Ce2 . . 105.51(18) ?
    Si1 O2 Ce3 . 2_666 105.37(18) ?
    Ce2 O2 Ce3 . 2_666 114.04(15) ?
    Si1 O3 Ce4 . 2_566 122.03(19) ?
    Si1 O3 Ce3 . 2_656 125.0(2) ?
    Ce4 O3 Ce3 2_566 2_656 98.17(13) ?
    Si1 O3 Ce2 . . 88.26(16) ?
    Ce4 O3 Ce2 2_566 . 98.75(13) ?
    Ce3 O3 Ce2 2_656 . 123.54(14) ?
    Si2 O4 Si1 1_556 . 129.2(2) ?
    Si2 O4 Ce3 1_556 2_666 133.16(19) ?
    Si1 O4 Ce3 . 2_666 95.71(16) ?
    Si2 O5 Ce4 . . 138.9(2) ?
    Si2 O6 Ce1 . . 110.37(18) ?
    Si2 O6 Ce3 . . 115.34(19) ?
    Ce1 O6 Ce3 . . 104.53(14) ?
    Si2 O6 Ce4 . 1_545 93.40(16) ?
    Ce1 O6 Ce4 . 1_545 98.43(12) ?
    Ce3 O6 Ce4 . 1_545 132.92(14) ?
    Si2 O7 Ce3 1_655 . 108.42(18) ?
    Si2 O7 Ce4 1_655 1_645 102.57(19) ?
    Ce3 O7 Ce4 . 1_645 98.63(13) ?
    Si2 O7 Ce4 1_655 2_665 123.2(2) ?
    Ce3 O7 Ce4 . 2_665 105.80(14) ?
    Ce4 O7 Ce4 1_645 2_665 115.45(13) ?
    Si3 O8 Ce2 2_566 . 138.7(2) ?
    Si3 O8 Ce4 2_566 2_566 97.95(18) ?
    Ce2 O8 Ce4 . 2_566 107.50(15) ?
    Si3 O9 Ce1 . 1_565 117.11(19) ?
    Si3 O9 Ce2 . 2_666 94.41(17) ?
    Ce1 O9 Ce2 1_565 2_666 130.18(16) ?
    Si3 O9 Ce4 . . 93.46(17) ?
    Ce1 O9 Ce4 1_565 . 96.94(13) ?
    Ce2 O9 Ce4 2_666 . 119.87(14) ?
    Si3 O10 Ce1 . . 113.49(19) ?
    Si3 O10 Ce2 . . 124.03(18) ?
    Ce1 O10 Ce2 . . 105.83(14) ?
    Si3 O10 Ce2 . 2_666 99.82(17) ?
    Ce1 O10 Ce2 . 2_666 104.00(12) ?
    Ce2 O10 Ce2 . 2_666 107.66(14) ?
    Si3 O11 Si4 2_666 . 128.8(2) ?
    Si3 O11 Ce1 2_666 1_655 136.4(2) ?
    Si4 O11 Ce1 . 1_655 94.67(15) ?
    Si4 O12 Ce2 2_656 . 119.7(2) ?
    Si4 O12 Ce1 2_656 . 124.8(2) ?
    Ce2 O12 Ce1 . . 110.77(15) ?
    Si4 O13 Ce1 . . 131.2(2) ?
    Si4 O13 Ce3 . . 98.00(18) ?
    Ce1 O13 Ce3 . . 100.78(13) ?
    Si4 O13 Ce2 . 2_666 118.1(2) ?
    Ce1 O13 Ce2 . 2_666 101.75(14) ?
    Ce3 O13 Ce2 . 2_666 101.24(13) ?
    Si4 O14 Ce1 . 1_655 102.72(18) ?
    Si4 O14 Ce4 . 1_645 143.4(2) ?
    Ce1 O14 Ce4 1_655 1_645 99.49(13) ?
    Si4 O14 Ce3 . . 95.60(18) ?
    Ce1 O14 Ce3 1_655 . 131.95(15) ?
    Ce4 O14 Ce3 1_645 . 90.65(12) ?
data_1R
_journal_date_recd_electronic     2023-06-28
_journal_date_accepted     2023-07-05
_journal_name_full     'IUCrData'
_journal_year     2023
_journal_volume     8
_journal_issue      7
_journal_page_first     0
_journal_page_last     0
_journal_paper_category     HI
_journal_paper_doi     10.1107/S2414314623005916
_journal_coeditor_code     WM4192
_publ_contact_author_name     'Thomas Schleid'
_publ_contact_author_address
;
Institut f\"ur Anorganische Chemie, Universit\"at Stuttgart, Pfaffenwaldring 55,
 70569 Stuttgart, Germany
;
_publ_contact_author_email     schleid@iac.uni-stuttgart.de
_publ_contact_author_fax     ?
_publ_contact_author_phone     ?
_publ_section_title
;
<i>H</i>-type Ce~2~[Si~2~O~7~]
;
loop_
    _publ_author_name
    _publ_author_footnote
    _publ_author_address
    'Ralf Jules Christian Locke' .
;
Institut f\"ur Anorganische Chemie, Universit\"at Stuttgart, Pfaffenwaldring 55,
 70569 Stuttgart, Germany
;
    'Maria Weis' .
;
Institut f\"ur Anorganische Chemie, Universit\"at Stuttgart, Pfaffenwaldring 55,
 70569 Stuttgart, Germany
;
    'Thomas Schleid' .
;
Institut f\"ur Anorganische Chemie, Universit\"at Stuttgart, Pfaffenwaldring 55,
 70569 Stuttgart, Germany
;
_publ_section_synopsis
;
Ce~2~[Si~2~O~7~] was obtained in its <i>H</i>-type structure and crystallizes
isotypically with <i>H</i>-La~2~[Si~2~O~7~].
;
