# Supplementary material for: H-type Ce2[Si2O7]
Source: IUCrdata. 2023 Jul 7;8(Pt 7):x230591. doi: 10.1107/S2414314623005916 (PMC10626614; doi:10.1107/S2414314623005916)
Supplement: Supplementary file 2 [file x-08-x230591-Isup2.hkl]

# 
# h,k,l, Fc-squared, Fo-squared, sigma(Fo-squared) and status flag 
# 
data_I
_shelx_title '   Ce2 [Si2 O7]  (starl56 in P-1 - H-Typ)' 
_shelx_refln_list_code          4 
_shelx_F_calc_maximum      386.13 
_exptl_crystal_F_000       800.00 
_reflns_d_resolution_high  0.6517 
 
loop_ 
 _symmetry_equiv_pos_as_xyz 
 'x, y, z' 
 '-x, -y, -z' 
 
_cell_length_a     6.7671 
_cell_length_b     6.8228 
_cell_length_c    12.4237 
_cell_angle_alpha  83.116 
_cell_angle_beta   87.975 
_cell_angle_gamma  88.854 
 
_shelx_F_squared_multiplier     1.000 
 
loop_ 
 _refln_index_h 
 _refln_index_k 
 _refln_index_l 
 _refln_F_squared_calc 
 _refln_F_squared_meas 
 _refln_F_squared_sigma 
 _refln_observed_status 
   1   0   0       88.69       85.38     12.26 o 
   2   0   0    15832.85    16310.81    263.13 o 
   3   0   0    27850.18    31684.88    260.20 o 
   4   0   0     2049.31     2069.05     59.14 o 
   5   0   0     1566.11     1591.49     92.45 o 
   6   0   0     1033.08     1017.37     62.71 o 
   7   0   0     7860.23     8029.24    161.51 o 
   8   0   0       39.65      120.91     61.54 o 
   9   0   0      141.11      200.28     96.50 o 
  10   0   0      357.88      360.12    144.52 o 
 -10   1   0       58.43      274.52    161.80 o 
  -9   1   0    11959.13    11132.68    213.32 o 
  -8   1   0        2.66      -59.81     84.16 o 
  -7   1   0     7616.06     7514.14    128.77 o 
  -6   1   0      339.11      344.21     53.76 o 
  -5   1   0      182.59      166.80     67.48 o 
  -4   1   0     6356.08     7017.46    147.79 o 
  -3   1   0    15391.31    17049.25    147.96 o 
  -2   1   0    10489.35    12500.71    105.30 o 
  -1   1   0    12525.67    14485.50    277.07 o 
   0   1   0      148.04      153.21     18.10 o 
   1   1   0     6346.55     7622.35    100.91 o 
   2   1   0     1880.88     1972.73     33.00 o 
   3   1   0     8178.53     9704.25     82.29 o 
   4   1   0    37195.42    39389.10    190.74 o 
   5   1   0     6687.37     6684.61     84.44 o 
   6   1   0    11409.23    11431.08    212.43 o 
   7   1   0     3871.01     4040.49    119.37 o 
   8   1   0     3717.12     3608.22    122.99 o 
   9   1   0     4502.63     4470.46    132.47 o 
  10   1   0       49.46     -125.36    125.36 o 
  -9   2   0      444.90      500.57    117.24 o 
  -8   2   0     2719.83     2595.57    115.58 o 
  -7   2   0     1261.05     1428.83     88.17 o 
  -6   2   0     2637.70     2610.11     99.66 o 
  -5   2   0     2108.29     2368.15    113.83 o 
  -4   2   0     3759.17     3911.80     72.79 o 
  -3   2   0    49426.71    51495.69    261.44 o 
  -2   2   0    15007.12    14727.21    226.06 o 
  -1   2   0    10034.19    11739.48     90.54 o 
   0   2   0    77943.63    86390.52    550.66 o 
   1   2   0    12307.18    14359.95     72.77 o 
   2   2   0     5840.91     6565.59     63.44 o 
   3   2   0    14433.92    15117.02    168.47 o 
   4   2   0     7238.09     7151.75     97.12 o 
   5   2   0      107.99      112.41     61.85 o 
   6   2   0     6838.32     6443.75    125.53 o 
   7   2   0       55.81      -26.31     60.22 o 
   8   2   0      301.87      360.10     66.91 o 
   9   2   0     2008.30     2173.07    140.94 o 
  -9   3   0     1469.26     1319.70    124.42 o 
  -8   3   0     1429.35     1510.84     87.69 o 
  -7   3   0    10557.51    10499.54    174.92 o 
  -6   3   0     5895.82     5910.40    167.71 o 
  -5   3   0      919.91      961.03     74.97 o 
  -4   3   0      146.25      267.47     44.08 o 
  -3   3   0     1658.46     1640.45     66.32 o 
  -2   3   0    12593.05    12992.77    147.21 o 
  -1   3   0     1530.14     1467.45     48.32 o 
   0   3   0    16821.85    17480.09    185.54 o 
   1   3   0    23668.66    25811.17    150.42 o 
   2   3   0    23622.04    24990.72    121.56 o 
   3   3   0     8552.58     9370.79     98.04 o 
   4   3   0    34282.70    35650.74    279.36 o 
   5   3   0    47824.16    48271.77    504.91 o 
   6   3   0     9187.21     9200.04    139.94 o 
   7   3   0      271.50      342.80     64.82 o 
   8   3   0     1131.71     1250.44     90.63 o 
   9   3   0       93.66      102.26     94.23 o 
  -9   4   0       23.03      249.60    184.85 o 
  -8   4   0     1822.62     2001.80    135.45 o 
  -7   4   0     4323.25     4462.79    120.97 o 
  -6   4   0      545.12      660.77     85.77 o 
  -5   4   0     3509.78     3601.95     98.84 o 
  -4   4   0    15208.01    15323.40    199.99 o 
  -3   4   0    12096.07    11702.66    166.46 o 
  -2   4   0     3395.36     3408.44     70.07 o 
  -1   4   0     1699.76     1910.69     61.59 o 
   0   4   0      282.40      333.83     41.97 o 
   1   4   0      620.93      685.88     48.72 o 
   2   4   0     3724.31     3785.64     63.44 o 
   3   4   0    21374.77    20969.00    142.92 o 
   4   4   0        2.06        3.83     40.82 o 
   5   4   0        4.20       36.52     35.16 o 
   6   4   0     1034.45     1044.75     76.39 o 
   7   4   0      258.62      279.56     54.68 o 
   8   4   0      697.29      593.58     92.46 o 
   9   4   0     8799.88     9253.16    211.92 o 
  -8   5   0      584.80      399.64    131.48 o 
  -7   5   0     7839.02     7968.33    175.06 o 
  -6   5   0     1531.21     1656.91    104.33 o 
  -5   5   0     9659.09     9555.31    145.17 o 
  -4   5   0      319.57      419.89     65.48 o 
  -3   5   0     7216.75     7885.34    158.27 o 
  -2   5   0     9899.10    10434.11    200.87 o 
  -1   5   0     3515.48     3657.75    102.05 o 
   0   5   0     8515.77     8173.35    143.22 o 
   1   5   0     1384.64     1309.44     47.40 o 
   2   5   0    29654.15    28705.12    200.93 o 
   3   5   0     3095.20     3140.98     74.70 o 
   4   5   0      539.58      550.70     45.47 o 
   5   5   0    12499.81    13010.73    202.63 o 
   6   5   0      842.61      876.74     81.11 o 
   7   5   0      460.07      516.24     63.25 o 
   8   5   0     2298.69     2348.90    109.32 o 
  -8   6   0      103.69      -52.07    262.79 o 
  -7   6   0     5484.93     5982.14    190.91 o 
  -6   6   0      340.98      331.48     76.24 o 
  -5   6   0       78.59       -6.47     71.00 o 
  -4   6   0     1688.23     1770.80     87.17 o 
  -3   6   0     2953.10     2931.75    113.47 o 
  -2   6   0     2563.07     2435.17     86.26 o 
  -1   6   0    21038.23    20224.31    188.03 o 
   0   6   0      592.75      609.47     54.70 o 
   1   6   0        9.03       81.87     51.18 o 
   2   6   0     5029.08     4762.74    119.51 o 
   3   6   0        9.18       26.84     55.24 o 
   4   6   0       72.57       87.24     52.66 o 
   5   6   0      255.25      276.18     61.88 o 
   6   6   0    10693.79    10704.42    184.81 o 
   7   6   0     1457.68     1357.69    108.87 o 
   8   6   0      470.48      421.49    147.91 o 
  -7   7   0     3730.25     3863.13    241.09 o 
  -6   7   0     1192.72     1311.96    118.28 o 
  -5   7   0     1815.96     1867.56     94.73 o 
  -4   7   0      143.24       70.19     76.00 o 
  -3   7   0    11677.49    11937.33    188.00 o 
  -2   7   0     1186.58     1134.35     76.19 o 
  -1   7   0     3385.32     3174.59    116.19 o 
   0   7   0     4423.57     4251.59    122.49 o 
   1   7   0      968.13     1036.20     78.06 o 
   2   7   0     8759.63     8459.63    172.50 o 
   3   7   0      223.74      192.10     68.86 o 
   4   7   0        0.19       12.07     55.42 o 
   5   7   0      367.28      349.01     78.28 o 
   6   7   0      375.89      344.11     90.20 o 
   7   7   0        9.52     -115.14    144.72 o 
  -6   8   0       63.48       50.79    172.94 o 
  -5   8   0     1355.14     1532.54    128.43 o 
  -4   8   0     1843.23     1808.58    123.93 o 
  -3   8   0     3557.44     3545.71    110.46 o 
  -2   8   0     3950.40     3910.41    124.07 o 
  -1   8   0     8031.84     8340.45    145.57 o 
   0   8   0     1213.59     1048.49     88.73 o 
   1   8   0     1002.57      994.15     99.97 o 
   2   8   0      845.12      831.87     94.23 o 
   3   8   0     7308.18     7446.55    166.70 o 
   4   8   0      676.17      708.15     87.77 o 
   5   8   0     1540.73     1442.73    122.61 o 
   6   8   0     4053.97     4041.94    180.37 o 
  -4   9   0      203.85      311.86    112.74 o 
  -3   9   0      399.15      481.57    107.66 o 
  -2   9   0     3739.16     3952.94    120.03 o 
  -1   9   0     1503.52     1659.61     89.23 o 
   0   9   0       83.86      -37.11     82.47 o 
   1   9   0        1.01       75.54     81.45 o 
   2   9   0     2920.29     2971.72    174.38 o 
   3   9   0     2471.58     2324.36    137.89 o 
   4   9   0     3252.24     3356.20    204.48 o 
  -1  10   0       29.33       -0.67    166.10 o 
   0  10   0      241.64      437.07    187.00 o 
   0 -10   1      938.35      830.63    291.07 o 
   1 -10   1     1550.00     1543.82    206.61 o 
  -4  -9   1     2982.28     2695.32    437.25 o 
  -3  -9   1      138.47      235.31    100.99 o 
  -2  -9   1     1780.81     1747.60    120.19 o 
  -1  -9   1       19.81       11.26     76.39 o 
   0  -9   1     2150.12     2137.93    103.00 o 
   1  -9   1     2555.12     2443.84    113.74 o 
   2  -9   1      747.10      844.18     87.46 o 
   3  -9   1      685.68      922.78     93.53 o 
   4  -9   1      164.09      243.42    154.55 o 
  -6  -8   1     1053.12     1031.03    136.14 o 
  -5  -8   1      999.22      767.59     99.77 o 
  -4  -8   1       13.15       73.65     77.02 o 
  -3  -8   1       98.78      113.24     76.90 o 
  -2  -8   1     5619.99     5664.93    166.06 o 
  -1  -8   1    15593.88    15903.04    256.19 o 
   0  -8   1     8003.97     7485.68    138.29 o 
   1  -8   1     5166.95     4811.11    138.79 o 
   2  -8   1     6271.98     6194.93    142.76 o 
   3  -8   1      805.47      868.98     80.18 o 
   4  -8   1      791.55      744.58     91.76 o 
   5  -8   1     1010.00     1032.68    107.06 o 
  -7  -7   1      347.57      216.07    136.68 o 
  -6  -7   1      148.83      156.64     81.02 o 
  -5  -7   1     3383.20     3381.82    112.46 o 
  -4  -7   1     2221.02     2083.38     83.85 o 
  -3  -7   1     4842.06     4654.00    132.73 o 
  -2  -7   1       66.04      105.39     63.38 o 
  -1  -7   1      816.43      867.15     82.23 o 
   0  -7   1      534.78      630.76     78.26 o 
   1  -7   1      222.95      280.92     64.93 o 
   2  -7   1      810.01      711.09     97.51 o 
   3  -7   1     5279.09     5526.91    139.55 o 
   4  -7   1     1235.17     1205.03     95.97 o 
   5  -7   1     2044.40     2112.59    116.41 o 
   6  -7   1     3044.36     3145.06    167.21 o 
   7  -7   1      140.92      242.86    240.28 o 
  -7  -6   1        5.67       -3.96     70.79 o 
  -6  -6   1     2100.15     2023.23     77.52 o 
  -5  -6   1      591.52      704.75     58.53 o 
  -4  -6   1    13779.03    13158.81    167.18 o 
  -3  -6   1      659.16      785.61     63.93 o 
  -2  -6   1      856.34      813.80     71.26 o 
  -1  -6   1    48169.18    45413.91    842.58 o 
   0  -6   1     1647.98     1501.79     82.52 o 
   1  -6   1     7881.20     7802.01    126.73 o 
   2  -6   1      242.73      242.90     58.72 o 
   3  -6   1     6646.02     7008.42    180.28 o 
   4  -6   1       99.81      177.76     81.40 o 
   5  -6   1      309.14      231.50     97.43 o 
   6  -6   1     6317.81     6595.98    139.39 o 
   7  -6   1      349.59      411.54    112.19 o 
  -8  -5   1     3555.74     3446.27    157.06 o 
  -7  -5   1     1988.22     2059.11    104.79 o 
  -6  -5   1      616.78      559.31     70.17 o 
  -5  -5   1       14.01       22.20     47.86 o 
  -4  -5   1     3815.22     3901.18     70.82 o 
  -3  -5   1      360.69      298.49     49.84 o 
  -2  -5   1      283.27      251.11     62.20 o 
  -1  -5   1     3715.12     3657.11     98.21 o 
   0  -5   1    20539.59    19479.45    278.89 o 
   1  -5   1      153.47      137.28     43.51 o 
   2  -5   1     2211.00     2203.17     97.94 o 
   3  -5   1    43456.81    40624.45    580.25 o 
   4  -5   1     2167.93     2174.63    120.28 o 
   5  -5   1    15739.67    15929.91    349.89 o 
   6  -5   1     2235.01     2125.79    112.29 o 
   7  -5   1     2326.64     2191.00    112.20 o 
   8  -5   1      909.92     1084.00    131.69 o 
  -9  -4   1     1490.18     1496.77    128.12 o 
  -8  -4   1       61.44       71.71     82.43 o 
  -7  -4   1     5210.97     5343.16    108.15 o 
  -6  -4   1     6779.04     7120.97    114.96 o 
  -5  -4   1     2099.48     2021.10     63.21 o 
  -4  -4   1    15657.11    15802.39    137.06 o 
  -3  -4   1      361.50      385.49     41.35 o 
  -2  -4   1       11.92       62.93     32.65 o 
  -1  -4   1     6403.91     6769.95     98.46 o 
   0  -4   1     1176.06     1299.61     68.64 o 
   1  -4   1     1625.22     1732.61     65.96 o 
   2  -4   1    13969.28    13557.72    132.84 o 
   3  -4   1     6884.26     6107.56    489.17 o 
   4  -4   1     1239.92     1214.91     90.79 o 
   5  -4   1       17.87       86.01     70.17 o 
   6  -4   1       81.01       93.78     70.14 o 
   7  -4   1      102.31       49.35     71.50 o 
   8  -4   1     2152.35     2089.21    131.09 o 
   9  -4   1     4216.08     4248.14    579.74 o 
  -9  -3   1       60.11       47.07     94.29 o 
  -8  -3   1     2156.47     2105.98    130.38 o 
  -7  -3   1    10646.09    10726.00    151.79 o 
  -6  -3   1     4918.27     4646.06    144.07 o 
  -5  -3   1     2665.52     2904.58    129.41 o 
  -4  -3   1      332.14      484.36     36.69 o 
  -3  -3   1    12654.75    13132.73    138.65 o 
  -2  -3   1      372.32      400.39     29.64 o 
  -1  -3   1    12373.36    13788.79     91.08 o 
   0  -3   1    48915.46    50817.12    394.01 o 
   1  -3   1    37890.33    39317.12    389.79 o 
   2  -3   1        8.68       31.79     38.96 o 
   3  -3   1    27406.11    28719.13    251.63 o 
   4  -3   1    28978.17    27085.27    695.61 o 
   5  -3   1     9477.31     9849.37    148.73 o 
   6  -3   1        6.64      -17.69     88.94 o 
   7  -3   1      888.04      931.87     88.33 o 
   8  -3   1     4554.52     4171.62    145.23 o 
   9  -3   1        1.40      181.41    104.01 o 
  -9  -2   1     2328.04     2344.79    155.32 o 
  -8  -2   1    14573.21    15044.03    218.71 o 
  -7  -2   1     2774.75     2967.53    111.85 o 
  -6  -2   1     5769.17     5941.28    118.57 o 
  -5  -2   1     7147.77     7099.31    150.87 o 
  -4  -2   1     9635.20    10035.75    127.76 o 
  -3  -2   1        4.76       32.00     39.85 o 
  -2  -2   1     9991.93     9956.14     73.50 o 
  -1  -2   1     4286.85     4578.73     44.46 o 
   0  -2   1      726.80      858.31     34.46 o 
   1  -2   1     4374.32     4632.60     67.34 o 
   2  -2   1     1498.45     1213.13     43.33 o 
   3  -2   1     4439.51     5043.69     70.44 o 
   4  -2   1       28.53      159.88     46.03 o 
   5  -2   1    22201.15    23504.05    235.70 o 
   6  -2   1     2064.22     2115.24     74.35 o 
   7  -2   1     7937.68     8148.61    179.23 o 
   8  -2   1     9855.48     9782.05    188.23 o 
   9  -2   1     2141.36     2216.08    134.49 o 
  10  -2   1     3162.25     3558.46    294.45 o 
 -10  -1   1     1152.83     1134.08    241.09 o 
  -9  -1   1     3498.14     3499.96    135.92 o 
  -8  -1   1     3415.62     3572.32    101.77 o 
  -7  -1   1     2333.82     2333.76     85.82 o 
  -6  -1   1    12476.91    13371.05    169.17 o 
  -5  -1   1       59.27      173.03    102.03 o 
  -4  -1   1    22541.48    22837.05    153.78 o 
  -3  -1   1     9787.78    11165.86     87.22 o 
  -2  -1   1    50769.91    57327.11    282.07 o 
  -1  -1   1    12565.58    14213.24     95.70 o 
   0  -1   1     3510.99     4124.41     54.09 o 
   1  -1   1    39707.40    41322.44    367.50 o 
   2  -1   1       68.83       55.88     34.47 o 
   3  -1   1       33.87      149.67     33.46 o 
   4  -1   1     6564.83     6484.73     91.21 o 
   5  -1   1       34.11       92.13     64.30 o 
   6  -1   1     1440.70     1397.27     78.35 o 
   7  -1   1     2612.39     2520.17     84.09 o 
   8  -1   1     6333.97     6344.79    151.80 o 
   9  -1   1      364.28      382.70    108.86 o 
  10  -1   1      155.05      154.33    133.68 o 
 -10   0   1        1.35     -140.91    152.25 o 
  -9   0   1       25.94      -84.62     84.62 o 
  -8   0   1     8175.11     8011.01    174.49 o 
  -7   0   1      557.32      564.41     70.14 o 
  -6   0   1      570.52      530.56     55.08 o 
  -5   0   1     1136.61     1142.31    166.83 o 
  -4   0   1     1478.91     1695.32     78.93 o 
  -3   0   1       56.60       76.84     38.95 o 
  -2   0   1    99631.84   108494.02    753.28 o 
  -1   0   1     1056.12     1149.06     22.19 o 
   0   0   1        9.50       19.43     13.70 o 
   1   0   1     1665.97     2003.11     26.24 o 
   2   0   1    18618.36    22140.45    139.79 o 
   3   0   1     6054.40     6905.12    147.52 o 
   4   0   1      343.77      441.83     56.25 o 
   5   0   1    42108.94    43375.15    371.14 o 
   6   0   1     1714.42     1791.43    104.88 o 
   7   0   1     4900.32     4692.92    113.15 o 
   8   0   1     6649.06     6575.19    151.22 o 
   9   0   1      429.56      416.82     99.98 o 
  10   0   1     1479.37     1394.22    139.97 o 
 -10   1   1       64.52      200.63    188.56 o 
  -9   1   1     4514.25     4256.39    151.79 o 
  -8   1   1     1190.51     1156.85    100.34 o 
  -7   1   1     2512.31     2367.41     93.15 o 
  -6   1   1     1294.95     1335.47     67.74 o 
  -5   1   1        0.11       76.42     58.64 o 
  -4   1   1    48779.07    49829.29    359.46 o 
  -3   1   1     9089.20     9834.61     85.68 o 
  -2   1   1    50932.66    57603.03    713.03 o 
  -1   1   1      795.84      844.22     17.02 o 
   0   1   1      319.91      351.88     11.29 o 
   1   1   1     8274.90     9847.74     71.56 o 
   2   1   1    23741.88    26036.61    444.49 o 
   3   1   1        5.02       62.45     22.28 o 
   4   1   1     6350.74     6473.82    100.07 o 
   5   1   1       73.60      134.15     42.34 o 
   6   1   1       25.11       86.90     55.79 o 
   7   1   1     1469.86     1422.77     78.94 o 
   8   1   1     1125.57     1159.67     88.09 o 
   9   1   1     4104.97     4286.90    159.37 o 
  10   1   1     1605.40     1560.72    194.73 o 
  -9   2   1      394.05      448.07    103.84 o 
  -8   2   1        5.07      -11.51     83.18 o 
  -7   2   1     2457.58     2534.10    100.28 o 
  -6   2   1     3971.90     3976.78    109.17 o 
  -5   2   1    19966.29    19849.73    242.50 o 
  -4   2   1     4564.00     4467.20     67.52 o 
  -3   2   1     4960.92     5469.01     84.97 o 
  -2   2   1    23754.35    25178.45    196.76 o 
  -1   2   1     4973.76     5187.82     59.57 o 
   0   2   1    16804.04    20068.35    101.88 o 
   1   2   1    32524.52    36339.73    188.28 o 
   2   2   1    56037.87    59464.40    665.02 o 
   3   2   1    20446.75    21537.66    263.07 o 
   4   2   1      463.87      496.17     42.85 o 
   5   2   1     6627.56     6703.42     88.43 o 
   6   2   1     6039.91     6007.38    114.30 o 
   7   2   1     1609.92     1576.20     78.67 o 
   8   2   1      381.36      326.18     75.53 o 
   9   2   1      872.33      908.90     95.08 o 
  -9   3   1      872.27     1080.56    151.59 o 
  -8   3   1      655.42      605.34     91.58 o 
  -7   3   1     5652.19     5842.29    143.28 o 
  -6   3   1     2283.52     2363.31    105.78 o 
  -5   3   1     1136.16     1077.91     61.71 o 
  -4   3   1     1660.76     1600.73     60.03 o 
  -3   3   1    15017.23    15887.18    160.06 o 
  -2   3   1    23793.73    23787.79    161.47 o 
  -1   3   1    15633.37    16700.12    189.79 o 
   0   3   1     7839.43     8042.00     65.29 o 
   1   3   1     1557.02     1862.99     34.62 o 
   2   3   1    20107.25    20861.08    183.73 o 
   3   3   1    28973.79    28918.73    274.53 o 
   4   3   1     6404.21     6310.84     91.43 o 
   5   3   1      642.00      717.23     80.70 o 
   6   3   1     5462.44     5397.01    115.78 o 
   7   3   1     3109.23     3246.04     93.78 o 
   8   3   1      218.97      386.38     88.74 o 
   9   3   1     2033.47     1986.25    143.31 o 
  -9   4   1     8046.57     7493.89    290.01 o 
  -8   4   1      620.41      735.24    109.49 o 
  -7   4   1     2443.94     2421.99    110.42 o 
  -6   4   1    18241.57    18684.57    250.08 o 
  -5   4   1     6516.15     6480.85    106.36 o 
  -4   4   1     5424.08     5650.07    121.72 o 
  -3   4   1     2938.49     2460.86     87.88 o 
  -2   4   1     3662.91     3518.51     62.61 o 
  -1   4   1     1261.07     1308.25     30.72 o 
   0   4   1     4368.75     4089.55     57.11 o 
   1   4   1    49639.01    51806.44    309.24 o 
   2   4   1    12964.17    12880.90    131.52 o 
   3   4   1    10585.17    10198.93    107.96 o 
   4   4   1     3175.43     3241.56     95.02 o 
   5   4   1      491.92      539.00     61.67 o 
   6   4   1       75.32       52.87     68.20 o 
   7   4   1     5564.29     5307.80    132.36 o 
   8   4   1     1550.29     1396.13    125.39 o 
   9   4   1      709.97      678.32    119.42 o 
  -8   5   1     1864.10     2112.00    140.24 o 
  -7   5   1      201.67       49.85    100.08 o 
  -6   5   1     5328.71     5422.39    132.12 o 
  -5   5   1     9486.30     9380.35    185.22 o 
  -4   5   1      932.27      862.31     86.64 o 
  -3   5   1      401.70      473.59     54.50 o 
  -2   5   1     7008.63     6934.65    117.14 o 
  -1   5   1      630.76      664.33     57.94 o 
   0   5   1    27978.72    26581.69    157.60 o 
   1   5   1        0.76       18.55     43.14 o 
   2   5   1      953.40      807.37     55.56 o 
   3   5   1    12210.20    11964.21    124.67 o 
   4   5   1     2106.67     2135.21     59.10 o 
   5   5   1    12133.41    12324.58    166.03 o 
   6   5   1       19.41      148.46     61.71 o 
   7   5   1    17949.24    18319.79    211.80 o 
   8   5   1        2.51      -63.22     80.07 o 
  -8   6   1       75.35       25.56    234.34 o 
  -7   6   1        2.49      167.05    106.95 o 
  -6   6   1     4008.77     4125.62    127.50 o 
  -5   6   1     2604.24     2614.05     85.58 o 
  -4   6   1      959.15      989.94     76.92 o 
  -3   6   1     1206.84     1038.01     95.07 o 
  -2   6   1    16954.85    16522.76    162.02 o 
  -1   6   1      838.04      847.11     65.09 o 
   0   6   1      509.63      499.66     44.91 o 
   1   6   1     3828.34     3687.26     84.44 o 
   2   6   1      284.70      266.09     61.99 o 
   3   6   1     2829.84     3143.34    107.94 o 
   4   6   1    18279.40    18870.69    200.16 o 
   5   6   1      398.94      419.49     91.24 o 
   6   6   1      411.78      475.01     64.72 o 
   7   6   1     4590.70     4405.78    152.54 o 
   8   6   1     1033.19      921.76    163.79 o 
  -7   7   1       10.42       24.43    154.25 o 
  -6   7   1     1483.37     1323.65    117.20 o 
  -5   7   1    15172.78    15213.86    252.06 o 
  -4   7   1     2254.40     2403.06    125.69 o 
  -3   7   1     5101.05     5105.97    114.82 o 
  -2   7   1     3247.12     3179.27     89.27 o 
  -1   7   1     3986.82     3580.35    120.00 o 
   0   7   1    13202.08    12859.96    264.73 o 
   1   7   1      548.62      517.46     67.85 o 
   2   7   1     2992.08     2959.14     83.46 o 
   3   7   1     1564.87     1631.62     71.57 o 
   4   7   1     2860.05     2985.71     85.41 o 
   5   7   1     5000.78     5098.73    123.25 o 
   6   7   1     2959.62     2817.67    118.76 o 
   7   7   1     7661.78     7476.53    236.33 o 
  -6   8   1     2175.03     2278.01    362.44 o 
  -5   8   1      921.77      837.50    115.38 o 
  -4   8   1        0.73      138.31     78.50 o 
  -3   8   1     1801.55     1912.03    105.92 o 
  -2   8   1     2866.13     2762.99    103.50 o 
  -1   8   1      100.39       94.00     69.33 o 
   0   8   1     4372.65     3955.15    129.29 o 
   1   8   1     5726.02     5969.80    150.11 o 
   2   8   1     1089.85     1141.74     95.65 o 
   3   8   1     2129.03     2136.93    101.51 o 
   4   8   1     5461.30     5816.70    170.92 o 
   5   8   1     3503.62     3453.09    134.83 o 
   6   8   1       49.68      -83.39    120.57 o 
  -4   9   1     5730.59     6279.07    210.88 o 
  -3   9   1     1007.75     1189.75    104.81 o 
  -2   9   1      111.51      199.15     79.62 o 
  -1   9   1     3809.52     3670.37    139.11 o 
   0   9   1       12.10      -75.44     76.58 o 
   1   9   1       22.57       -3.47     80.88 o 
   2   9   1       67.03      127.36     95.10 o 
   3   9   1     4103.95     4291.17    146.19 o 
   4   9   1     1538.49     1226.45    135.50 o 
  -1  10   1      678.36      514.48    277.09 o 
   0  10   1    10011.36    10094.54    644.35 o 
   1  10   1     1247.03     1110.77    231.61 o 
  -1 -10   2      158.41      353.92    231.12 o 
   0 -10   2      608.95      649.97    265.84 o 
  -4  -9   2     4167.32     3886.58    237.37 o 
  -3  -9   2     1575.02     1587.44    118.71 o 
  -2  -9   2      479.07      473.39     94.05 o 
  -1  -9   2     5632.75     5617.22    208.91 o 
   0  -9   2     3970.72     3890.20    154.35 o 
   1  -9   2     1245.40     1406.04     91.55 o 
   2  -9   2      268.34      297.28     80.86 o 
   3  -9   2     3366.73     3620.93    135.53 o 
   4  -9   2      608.08      739.68    267.21 o 
  -6  -8   2      184.51     -178.68    377.70 o 
  -5  -8   2       28.40       21.48     82.98 o 
  -4  -8   2      525.07      475.03     95.98 o 
  -3  -8   2     1789.04     1792.23     88.95 o 
  -2  -8   2     4661.55     4725.81    138.80 o 
  -1  -8   2      106.22      111.70     66.19 o 
   0  -8   2     2000.62     1997.56     90.02 o 
   1  -8   2      192.09      173.25     67.14 o 
   2  -8   2      227.67      299.10     86.12 o 
   3  -8   2     1607.60     1823.90    126.54 o 
   4  -8   2    12485.95    13402.90    255.03 o 
   5  -8   2     1414.63     1341.45    120.07 o 
  -7  -7   2     2050.95     1741.59    172.97 o 
  -6  -7   2      241.45      200.91     84.77 o 
  -5  -7   2     9124.29     9387.64    162.87 o 
  -4  -7   2     4001.57     3963.89    107.65 o 
  -3  -7   2    15251.59    16020.48    215.53 o 
  -2  -7   2      188.44      146.78     58.19 o 
  -1  -7   2     1205.20     1146.49     79.85 o 
   0  -7   2     3514.26     3422.75     95.36 o 
   1  -7   2      795.17      853.64     68.90 o 
   2  -7   2     1665.25     1709.16     94.33 o 
   3  -7   2      103.05       46.54     77.41 o 
   4  -7   2       35.45      -20.01     90.66 o 
   5  -7   2      541.48      530.64     96.66 o 
   6  -7   2      734.99      903.82    106.28 o 
   7  -7   2     1103.12     1282.43    263.91 o 
  -7  -6   2       29.25      156.80    108.75 o 
  -6  -6   2     4775.37     4430.08    116.39 o 
  -5  -6   2      361.70      388.89     58.20 o 
  -4  -6   2        0.75      -53.23     58.34 o 
  -3  -6   2    14364.66    13709.58    190.43 o 
  -2  -6   2      609.14      418.40     78.24 o 
  -1  -6   2      294.56      300.70     61.38 o 
   0  -6   2      773.43      780.17     67.31 o 
   1  -6   2    23780.38    24577.09    229.87 o 
   2  -6   2     1564.65     1603.48     72.67 o 
   3  -6   2      166.03      280.67     60.41 o 
   4  -6   2    19703.66    19431.69    238.29 o 
   5  -6   2      281.14      435.27     84.66 o 
   6  -6   2     1441.15     1530.28     90.34 o 
   7  -6   2      209.51      282.94     93.20 o 
   8  -6   2     1269.86     1399.27    273.39 o 
  -8  -5   2     4496.69     4236.39    175.37 o 
  -7  -5   2      103.90      216.30     98.80 o 
  -6  -5   2       70.67       12.98     52.70 o 
  -5  -5   2    12971.14    12824.04    152.17 o 
  -4  -5   2      205.66      344.43     65.27 o 
  -3  -5   2    21452.82    21988.81    248.64 o 
  -2  -5   2     2754.37     2743.90    110.08 o 
  -1  -5   2      321.82      374.34     78.98 o 
   0  -5   2      665.19      622.88     84.47 o 
   1  -5   2     8710.46     7807.73    121.23 o 
   2  -5   2      209.66      240.81     59.98 o 
   3  -5   2     5756.74     5899.79    168.04 o 
   4  -5   2      401.21      364.44     85.83 o 
   5  -5   2     6160.98     6002.52    166.87 o 
   6  -5   2        2.36       40.36     87.50 o 
   7  -5   2       72.52      181.09     89.50 o 
   8  -5   2     5523.91     5744.93    191.43 o 
  -9  -4   2     2851.04     2877.17    215.47 o 
  -8  -4   2     4170.46     3832.07    148.43 o 
  -7  -4   2     1254.97     1284.40     75.33 o 
  -6  -4   2    12212.10    12304.82    146.56 o 
  -5  -4   2       75.24      180.50     60.74 o 
  -4  -4   2     4067.34     3995.95     80.56 o 
  -3  -4   2     1728.36     1721.23     52.08 o 
  -2  -4   2     8638.78     8860.92    121.75 o 
  -1  -4   2    10324.54     9997.14    131.70 o 
   0  -4   2    12730.82    12668.45    134.28 o 
   1  -4   2    68347.00    65987.37    312.68 o 
   2  -4   2     7446.69     7425.72    119.14 o 
   3  -4   2      642.32      687.73    110.93 o 
   4  -4   2      545.99      624.19     91.71 o 
   5  -4   2      780.15      799.97    117.70 o 
   6  -4   2      344.59      416.06     78.42 o 
   7  -4   2     2975.64     3097.52    112.10 o 
   8  -4   2     1122.94     1431.83    139.77 o 
   9  -4   2      118.02       54.16    256.20 o 
  -9  -3   2     1876.52     1843.49    162.45 o 
  -8  -3   2     3333.17     3397.26    114.99 o 
  -7  -3   2     1182.14     1209.47     88.08 o 
  -6  -3   2     3780.58     3822.68     99.63 o 
  -5  -3   2      257.51      339.80     52.75 o 
  -4  -3   2      637.04      681.25     45.15 o 
  -3  -3   2    15511.22    15621.30    117.55 o 
  -2  -3   2    19664.73    19531.29    146.78 o 
  -1  -3   2     3663.61     3694.48     76.51 o 
   0  -3   2     4023.42     4034.84     58.52 o 
   1  -3   2     2340.65     2385.58     75.56 o 
   2  -3   2    24344.31    24687.81    331.91 o 
   3  -3   2      746.24      784.36     57.85 o 
   4  -3   2     3362.25     3224.82    120.76 o 
   5  -3   2    13868.80    13839.71    246.65 o 
   6  -3   2    14943.15    14648.71    161.78 o 
   7  -3   2      280.69      305.60     76.87 o 
   8  -3   2     1630.37     1615.03    107.74 o 
   9  -3   2     7830.65     8012.08    215.35 o 
  -9  -2   2     3781.38     3930.02    167.27 o 
  -8  -2   2     3430.29     3347.32    125.37 o 
  -7  -2   2     8792.81     8658.22    188.34 o 
  -6  -2   2      553.38      503.36     69.71 o 
  -5  -2   2     1146.79     1234.26    101.91 o 
  -4  -2   2     2804.89     2983.60     40.60 o 
  -3  -2   2    19781.72    19419.81    124.40 o 
  -2  -2   2    15322.46    16994.50    192.63 o 
  -1  -2   2     4117.14     4220.43     54.62 o 
   0  -2   2    41376.06    43065.50    276.50 o 
   1  -2   2    36735.17    41801.10    255.00 o 
   2  -2   2     2138.41     1914.94     59.21 o 
   3  -2   2    26236.83    26983.94    194.61 o 
   4  -2   2     8044.45     8655.64    126.16 o 
   5  -2   2     3126.89     3193.78    104.79 o 
   6  -2   2     3822.55     3894.19     84.35 o 
   7  -2   2     2976.28     3034.76     93.08 o 
   8  -2   2      740.90      798.15     90.87 o 
   9  -2   2      100.53      196.41    118.24 o 
  -9  -1   2      399.73      468.67    102.95 o 
  -8  -1   2       11.44      -10.63     66.93 o 
  -7  -1   2      544.78      514.38     73.52 o 
  -6  -1   2    33926.61    34737.66    285.30 o 
  -5  -1   2     3897.53     4295.17    124.53 o 
  -4  -1   2    17624.07    17870.61    260.17 o 
  -3  -1   2    10495.33    10129.50     93.33 o 
  -2  -1   2     4698.88     5026.24     58.06 o 
  -1  -1   2    25483.20    28604.91    141.97 o 
   0  -1   2      404.43      459.45     28.49 o 
   1  -1   2    12912.00    15044.11     87.14 o 
   2  -1   2     7323.11     7328.18     91.04 o 
   3  -1   2    21224.92    23053.60    284.73 o 
   4  -1   2     8657.93     9120.37    136.97 o 
   5  -1   2      782.56      843.92     58.79 o 
   6  -1   2    45178.96    46787.00    410.94 o 
   7  -1   2     1650.16     1582.47     82.64 o 
   8  -1   2      259.84      141.42     78.02 o 
   9  -1   2      116.06       94.14    100.37 o 
  10  -1   2        0.49       71.58    151.82 o 
 -10   0   2     7874.45     6286.29    403.58 o 
  -9   0   2       32.64      131.03     78.86 o 
  -8   0   2       16.72      -29.65     67.94 o 
  -7   0   2       77.88      110.43     61.59 o 
  -6   0   2    15647.88    15266.90    248.44 o 
  -5   0   2        1.21      -79.37     87.79 o 
  -4   0   2      524.77      516.43     63.42 o 
  -3   0   2    42916.83    45613.49    278.07 o 
  -2   0   2     3440.06     3839.86     44.47 o 
  -1   0   2     3322.24     3582.25     60.28 o 
   0   0   2     2979.99     3372.35     59.21 o 
   1   0   2     1944.36     2118.98     65.71 o 
   2   0   2     7197.04     7497.67    139.72 o 
   3   0   2    61135.47    66222.73    605.84 o 
   4   0   2     1384.50     1398.47     62.91 o 
   5   0   2     2012.36     2123.54     77.08 o 
   6   0   2     3638.33     3591.72    166.15 o 
   7   0   2     8815.91     8611.73    160.67 o 
   8   0   2        3.14      119.01     69.47 o 
   9   0   2       15.09       87.19     88.91 o 
  10   0   2     9636.21     9724.72    484.51 o 
 -10   1   2      107.05      -99.36    163.33 o 
  -9   1   2     3878.86     3646.54    122.86 o 
  -8   1   2      322.62      242.92     87.83 o 
  -7   1   2       32.60      123.30     66.18 o 
  -6   1   2    50112.40    48289.44    510.23 o 
  -5   1   2     5853.52     5988.72    101.75 o 
  -4   1   2    27322.10    27690.53    284.44 o 
  -3   1   2     7427.62     8533.96     89.36 o 
  -2   1   2    24125.72    26803.10     91.95 o 
  -1   1   2     1707.31     1899.87     29.22 o 
   0   1   2      726.10      776.13     15.19 o 
   1   1   2    15070.30    15701.27    233.66 o 
   2   1   2     1834.44     1679.98     40.35 o 
   3   1   2    30312.87    30496.20    240.61 o 
   4   1   2     5354.86     5418.20     82.52 o 
   5   1   2      259.14      301.29     59.88 o 
   6   1   2    15044.35    14862.58    253.34 o 
   7   1   2     5046.76     4794.98    146.72 o 
   8   1   2     1988.90     2056.34     91.95 o 
   9   1   2     6539.44     6577.71    176.32 o 
  10   1   2       51.16      -63.13    176.87 o 
  -9   2   2       48.47       83.42     86.71 o 
  -8   2   2        1.38       92.88     82.49 o 
  -7   2   2     5608.00     5752.72    151.65 o 
  -6   2   2     4788.16     4788.27    118.47 o 
  -5   2   2      562.28      581.21     50.31 o 
  -4   2   2        0.07       12.75     34.10 o 
  -3   2   2       11.31       54.76     23.88 o 
  -2   2   2    13308.37    13802.45    128.74 o 
  -1   2   2    32689.56    36012.64    165.41 o 
   0   2   2    70043.77    75557.22    386.70 o 
   1   2   2     9577.34    10165.29     94.25 o 
   2   2   2      205.69      263.37     24.55 o 
   3   2   2    13366.22    12768.34    153.73 o 
   4   2   2     7093.54     7293.87     92.52 o 
   5   2   2        9.59       -4.50     43.05 o 
   6   2   2     5490.56     5411.74     90.41 o 
   7   2   2    14097.90    13864.42    234.93 o 
   8   2   2     4809.59     5108.44    139.79 o 
   9   2   2      607.38      507.90    114.56 o 
  10   2   2     4090.87     3708.90    324.50 o 
  -9   3   2     5807.25     5557.37    318.07 o 
  -8   3   2     5894.68     6216.52    193.79 o 
  -7   3   2      337.85      543.43     92.62 o 
  -6   3   2     6615.60     6648.02    139.22 o 
  -5   3   2    18488.32    18293.93    154.29 o 
  -4   3   2      879.82      961.01     40.78 o 
  -3   3   2    11860.18    11916.83     93.08 o 
  -2   3   2    15349.12    16085.30     95.56 o 
  -1   3   2    18565.06    19509.11    160.35 o 
   0   3   2      423.70      454.96     20.27 o 
   1   3   2     1994.09     2217.64     41.94 o 
   2   3   2     5318.84     4898.64     58.94 o 
   3   3   2    10106.43    10818.82    110.65 o 
   4   3   2      535.10      531.75     47.93 o 
   5   3   2     5450.63     5415.39    123.78 o 
   6   3   2     1064.27     1088.41     59.03 o 
   7   3   2     1528.52     1618.40     82.57 o 
   8   3   2     8536.04     8703.70    271.92 o 
   9   3   2     2636.39     2943.01    152.47 o 
  -9   4   2      250.54      232.02    137.95 o 
  -8   4   2     1113.91     1175.17    129.28 o 
  -7   4   2      795.01      638.98     97.29 o 
  -6   4   2        8.92      -30.50     91.41 o 
  -5   4   2      694.25      803.41     59.58 o 
  -4   4   2    11643.13    11426.96    116.48 o 
  -3   4   2       31.12       -0.67     57.10 o 
  -2   4   2    12901.00    11913.81     87.40 o 
  -1   4   2    47816.09    47447.04    440.88 o 
   0   4   2     9901.19     9531.99     91.16 o 
   1   4   2    13917.63    13650.71    144.32 o 
   2   4   2      462.61      426.43     36.50 o 
   3   4   2     8148.42     8288.80    100.68 o 
   4   4   2     2385.53     2609.23     90.09 o 
   5   4   2      907.19      863.19     61.48 o 
   6   4   2     8365.52     8303.54    152.49 o 
   7   4   2     1050.18     1096.79     80.29 o 
   8   4   2     6746.32     6857.42    313.21 o 
   9   4   2      117.18       29.19    102.54 o 
  -8   5   2     8921.80     9219.62    260.59 o 
  -7   5   2     1011.24     1341.05    129.28 o 
  -6   5   2       49.07      133.18     86.53 o 
  -5   5   2      823.88      857.08     87.56 o 
  -4   5   2       43.93       83.37     57.93 o 
  -3   5   2     5386.73     5423.97    123.11 o 
  -2   5   2     1864.04     1763.17     50.24 o 
  -1   5   2     8346.11     7914.35    111.66 o 
   0   5   2     2385.93     2354.56     53.38 o 
   1   5   2      447.04      459.87     36.45 o 
   2   5   2     7480.05     7276.47    116.20 o 
   3   5   2    16046.39    16925.77    160.81 o 
   4   5   2       68.59      181.90     50.65 o 
   5   5   2    25154.21    24498.85    218.74 o 
   6   5   2        4.72       14.67     65.33 o 
   7   5   2        0.50       65.19     66.98 o 
   8   5   2     2527.81     2537.38    119.45 o 
  -8   6   2      169.35      103.67    225.98 o 
  -7   6   2     4560.26     4605.80    158.14 o 
  -6   6   2      367.43      386.31     85.84 o 
  -5   6   2        0.04       -5.26     78.14 o 
  -4   6   2    22241.76    22418.73    199.66 o 
  -3   6   2      686.73      768.55     66.65 o 
  -2   6   2     2888.41     3017.47    116.87 o 
  -1   6   2    10035.41     9656.40    129.11 o 
   0   6   2     2109.11     2026.05     60.87 o 
   1   6   2        8.96       66.46     42.32 o 
   2   6   2     2985.61     2927.63     72.30 o 
   3   6   2    15560.20    15211.64    182.52 o 
   4   6   2        3.22       44.20     54.07 o 
   5   6   2     1021.18      972.31     59.61 o 
   6   6   2       63.49       94.83     75.17 o 
   7   6   2        8.46       76.33     82.35 o 
   8   6   2     1671.13     1504.43    127.94 o 
  -7   7   2     2638.48     2953.07    209.79 o 
  -6   7   2        5.23     -104.00    104.00 o 
  -5   7   2      718.42      569.36    108.33 o 
  -4   7   2       14.23      -15.79     76.42 o 
  -3   7   2     1272.45     1150.98     88.52 o 
  -2   7   2     3354.94     3418.18     87.29 o 
  -1   7   2        8.13       29.66     57.79 o 
   0   7   2     7502.38     7234.92    133.44 o 
   1   7   2     2655.84     2750.26     91.37 o 
   2   7   2     6387.76     5846.95    127.72 o 
   3   7   2    10949.72    10660.35    216.66 o 
   4   7   2     3104.26     3220.60     82.71 o 
   5   7   2     6146.94     6803.93    149.39 o 
   6   7   2       35.08        5.12     73.55 o 
   7   7   2      813.90      703.06    324.83 o 
  -6   8   2     1570.22     1590.13    187.27 o 
  -5   8   2      553.81      819.07    147.82 o 
  -4   8   2     6794.95     7682.39    184.68 o 
  -3   8   2     2269.64     2543.24    125.05 o 
  -2   8   2     2103.62     2127.04     93.23 o 
  -1   8   2      889.79      889.37     84.68 o 
   0   8   2      519.17      354.62     94.65 o 
   1   8   2       51.69      100.50     60.13 o 
   2   8   2     2976.24     2736.49     92.63 o 
   3   8   2      334.50      341.39     72.05 o 
   4   8   2       98.96      104.73     60.57 o 
   5   8   2     4237.04     4430.64    192.29 o 
   6   8   2     2999.84     3320.89    223.97 o 
  -4   9   2     2847.54     2878.57    169.85 o 
  -3   9   2     5672.01     5675.68    201.04 o 
  -2   9   2     2126.72     2031.79     97.18 o 
  -1   9   2        3.26      130.86     81.40 o 
   0   9   2     3281.75     2936.07    114.98 o 
   1   9   2    10732.53    11313.15    225.62 o 
   2   9   2     1433.11     1284.10     92.51 o 
   3   9   2     1180.54     1211.73    105.53 o 
   4   9   2     1834.77     2154.57    143.36 o 
  -1  10   2     1051.58      995.62    196.92 o 
   0  10   2      281.15      254.11    143.59 o 
   1  10   2       89.43       45.32    224.21 o 
  -3  -9   3     2673.47     2704.68    161.43 o 
  -2  -9   3     1375.16     1276.37    113.78 o 
  -1  -9   3      315.60      321.98    100.51 o 
   0  -9   3      381.18      718.06    121.75 o 
   1  -9   3     4254.28     4627.08    145.48 o 
   2  -9   3      438.49      455.09     91.16 o 
   3  -9   3       12.25       67.18    104.63 o 
  -6  -8   3      177.28      213.28    198.01 o 
  -5  -8   3     1408.91     1288.47    112.60 o 
  -4  -8   3     4559.60     4395.40    160.65 o 
  -3  -8   3     2838.47     2729.72    113.37 o 
  -2  -8   3      120.47      111.35     77.00 o 
  -1  -8   3      225.15      128.46     69.35 o 
   0  -8   3      971.62      877.65     72.08 o 
   1  -8   3      279.41      293.11     69.41 o 
   2  -8   3     6434.79     6703.63    182.50 o 
   3  -8   3     3313.22     3710.14    155.56 o 
   4  -8   3      257.62      406.75     96.86 o 
   5  -8   3      317.84      446.77    123.33 o 
   6  -8   3        6.57      -16.20    153.20 o 
  -7  -7   3     6524.98     6987.05    361.79 o 
  -6  -7   3     3272.66     2879.35    125.84 o 
  -5  -7   3     9765.83     9929.64    183.10 o 
  -4  -7   3      514.18      532.44     88.79 o 
  -3  -7   3       69.99      115.95     56.24 o 
  -2  -7   3     3529.18     3393.55    106.56 o 
  -1  -7   3      599.47      525.50     64.90 o 
   0  -7   3     7805.59     7648.45    127.73 o 
   1  -7   3     2176.43     2139.17     79.63 o 
   2  -7   3    10093.95    10332.40    202.31 o 
   3  -7   3       37.02      111.91     73.74 o 
   4  -7   3      536.50      613.64     89.46 o 
   5  -7   3     5992.45     6421.17    170.92 o 
   6  -7   3     1645.31     1725.19    100.88 o 
  -8  -6   3       97.34      187.08    223.41 o 
  -7  -6   3     7612.51     8211.01    269.79 o 
  -6  -6   3      125.05      153.08     60.91 o 
  -5  -6   3      137.65       54.41     52.77 o 
  -4  -6   3      680.39      662.72     63.78 o 
  -3  -6   3     2000.80     1969.40     79.97 o 
  -2  -6   3        4.00      -68.68     81.80 o 
  -1  -6   3    12062.04    11888.78    152.39 o 
   0  -6   3       52.25      -30.69     67.78 o 
   1  -6   3       36.66      151.94     72.49 o 
   2  -6   3    10723.86    10558.85    141.25 o 
   3  -6   3       59.12      120.85     74.37 o 
   4  -6   3      131.37      168.38     70.12 o 
   5  -6   3       94.50       84.32     91.61 o 
   6  -6   3     9286.83     9337.57    204.64 o 
   7  -6   3       26.30      202.27    112.59 o 
  -8  -5   3     1116.61     1439.49    144.85 o 
  -7  -5   3     9272.72     9793.10    212.92 o 
  -6  -5   3     2054.64     2035.03     68.96 o 
  -5  -5   3    11017.73    11003.39    130.75 o 
  -4  -5   3       39.28      100.71     53.16 o 
  -3  -5   3    17596.66    17840.60    205.42 o 
  -2  -5   3      681.35      672.83     83.13 o 
  -1  -5   3     6891.44     5842.01    130.86 o 
   0  -5   3    12771.72    11891.16    200.34 o 
   1  -5   3     1429.14     1252.79     72.80 o 
   2  -5   3    10248.36     9717.14    289.48 o 
   3  -5   3     1045.40      941.58     79.10 o 
   4  -5   3      308.09      397.72     94.96 o 
   5  -5   3     1916.74     1918.51    100.17 o 
   6  -5   3     2960.96     2917.31    139.53 o 
   7  -5   3     1649.75     1612.29    111.04 o 
   8  -5   3     4544.83     5199.13    182.69 o 
  -8  -4   3     1989.31     2061.32    108.51 o 
  -7  -4   3     3291.46     3056.18    128.04 o 
  -6  -4   3     1358.46     1293.54     65.72 o 
  -5  -4   3     2558.96     2605.29     97.60 o 
  -4  -4   3     3956.20     3949.50     98.61 o 
  -3  -4   3    13368.32    13129.26    164.53 o 
  -2  -4   3     4722.71     4944.58    113.38 o 
  -1  -4   3    40998.21    39089.02    407.94 o 
   0  -4   3    11145.45    11004.70    102.24 o 
   1  -4   3       23.22      115.82     47.40 o 
   2  -4   3      678.97      675.94     69.85 o 
   3  -4   3     7255.93     7352.71    710.73 o 
   4  -4   3     1105.37     1068.62    104.44 o 
   5  -4   3     4949.85     5035.52    137.28 o 
   6  -4   3    16034.57    15976.98    226.49 o 
   7  -4   3     2725.26     2771.26    111.99 o 
   8  -4   3      818.76      910.77    133.90 o 
   9  -4   3     1046.87     1166.70    287.54 o 
  -9  -3   3     2425.21     2600.79    145.88 o 
  -8  -3   3     2118.88     2202.42    113.59 o 
  -7  -3   3      235.17      247.34     71.30 o 
  -6  -3   3     5209.52     5098.68    105.16 o 
  -5  -3   3      692.59      777.07     50.71 o 
  -4  -3   3     2999.47     2876.75     80.95 o 
  -3  -3   3    12336.82    11710.51    114.65 o 
  -2  -3   3    30751.60    31273.24    228.88 o 
  -1  -3   3    10928.59    11022.15     82.04 o 
   0  -3   3     2002.49     2028.44     48.13 o 
   1  -3   3      246.81      203.98     42.72 o 
   2  -3   3     2559.34     2479.46     80.46 o 
   3  -3   3    13838.31    12908.26    189.72 o 
   4  -3   3     8675.08     8376.26    221.83 o 
   5  -3   3      928.03      773.64     78.97 o 
   6  -3   3      848.07      965.63     75.18 o 
   7  -3   3     7908.98     7975.27    143.23 o 
   8  -3   3      361.45      420.08     96.79 o 
   9  -3   3      256.88      152.99     94.38 o 
  -9  -2   3     1233.83     1396.77    132.36 o 
  -8  -2   3      514.17      605.69     83.11 o 
  -7  -2   3      461.20      445.61     85.61 o 
  -6  -2   3     2660.99     2572.07     83.01 o 
  -5  -2   3    19148.22    19263.91    149.89 o 
  -4  -2   3     2728.16     2815.55     71.57 o 
  -3  -2   3    11525.80    11101.11    143.98 o 
  -2  -2   3    47024.46    50948.04    343.94 o 
  -1  -2   3       29.94       28.54     27.40 o 
   0  -2   3     6583.60     6922.38     73.35 o 
   1  -2   3     2298.50     2281.76     76.66 o 
   2  -2   3    47087.43    47640.89    272.02 o 
   3  -2   3     4959.78     4986.76     96.81 o 
   4  -2   3    10835.50    10894.05    133.54 o 
   5  -2   3     3809.52     4297.71    111.44 o 
   6  -2   3     2006.91     1858.82     81.38 o 
   7  -2   3     3035.64     3006.63    136.33 o 
   8  -2   3     3839.61     4073.99    136.59 o 
   9  -2   3       70.07       64.67     96.77 o 
  -9  -1   3     2037.99     1975.34    173.08 o 
  -8  -1   3     3914.83     4190.03    116.58 o 
  -7  -1   3     1278.63     1294.99     85.67 o 
  -6  -1   3       59.02      -65.07     65.07 o 
  -5  -1   3      557.11      670.23     57.34 o 
  -4  -1   3     1511.90     1555.59     50.16 o 
  -3  -1   3     1288.57     1244.16     34.30 o 
  -2  -1   3    11990.71    13071.30     70.22 o 
  -1  -1   3    28920.98    30565.30    436.44 o 
   0  -1   3     2864.27     3292.66     75.11 o 
   1  -1   3    46045.15    51120.92    466.69 o 
   2  -1   3     4244.42     3766.69     56.92 o 
   3  -1   3     5818.71     6619.29    105.67 o 
   4  -1   3    48259.49    50239.05    273.46 o 
   5  -1   3      128.76      203.76     74.86 o 
   6  -1   3     2282.35     2387.61     96.70 o 
   7  -1   3      698.46      687.69     84.06 o 
   8  -1   3     3685.98     3630.80    170.53 o 
   9  -1   3     2148.98     2354.57    181.01 o 
  10  -1   3        8.23     -180.49    183.87 o 
 -10   0   3     2636.69     2127.36    321.77 o 
  -9   0   3       13.61      148.23     83.31 o 
  -8   0   3    22406.27    21635.19    281.41 o 
  -7   0   3      323.47      333.96     60.75 o 
  -6   0   3     1379.34     1407.46     70.83 o 
  -5   0   3    38035.32    37371.32    267.99 o 
  -4   0   3      197.83      198.53     63.59 o 
  -3   0   3     1686.60     1522.35     35.94 o 
  -2   0   3     2784.73     3139.68     47.04 o 
  -1   0   3    11175.75    12770.87    102.27 o 
   0   0   3       12.74       92.40     36.87 o 
   1   0   3     3679.53     4134.66     57.29 o 
   2   0   3    53124.52    57918.27    211.91 o 
   3   0   3        7.87       73.12     35.64 o 
   4   0   3     6236.25     6235.19    118.45 o 
   5   0   3    17380.53    18123.61    243.91 o 
   6   0   3      353.72      397.70     88.64 o 
   7   0   3       31.18       50.78     66.33 o 
   8   0   3    11990.06    11491.22    179.35 o 
   9   0   3      175.91      268.14     79.70 o 
  -9   1   3        1.18      -35.78     80.20 o 
  -8   1   3     4900.38     4813.42    129.05 o 
  -7   1   3      329.95      204.61     84.14 o 
  -6   1   3     2622.54     2768.96     85.24 o 
  -5   1   3     2449.92     2386.28     82.85 o 
  -4   1   3    17848.86    17538.92    125.33 o 
  -3   1   3       99.92      111.93     33.21 o 
  -2   1   3      410.41      446.90     20.64 o 
  -1   1   3    30592.47    32147.52    210.84 o 
   0   1   3     8494.14     9271.30    116.45 o 
   1   1   3    43779.94    44412.65    134.24 o 
   2   1   3     8389.42     8113.55    104.66 o 
   3   1   3    17032.49    18308.43    135.37 o 
   4   1   3     9987.80     9512.91    170.85 o 
   5   1   3      274.02      291.68     40.62 o 
   6   1   3     8303.07     8163.67    141.15 o 
   7   1   3     5755.56     5585.64    114.08 o 
   8   1   3     7078.45     7122.60    134.88 o 
   9   1   3      905.81      910.50     97.96 o 
  -9   2   3     3119.04     3225.35    150.90 o 
  -8   2   3    19492.53    18370.02    254.99 o 
  -7   2   3     1039.84     1055.92     91.00 o 
  -6   2   3        0.71      -71.07     71.07 o 
  -5   2   3     2447.99     2362.01     61.13 o 
  -4   2   3      182.17      171.57     30.86 o 
  -3   2   3     7113.99     7736.95     47.37 o 
  -2   2   3    20195.15    20980.39     76.43 o 
  -1   2   3      553.95      503.55     17.04 o 
   0   2   3     1797.94     1946.50     23.71 o 
   1   2   3     6248.06     6637.80     94.47 o 
   2   2   3      148.98      198.07     27.43 o 
   3   2   3       11.75       87.55     29.68 o 
   4   2   3    20290.64    20637.51    151.37 o 
   5   2   3    38988.53    36778.38    452.00 o 
   6   2   3     8323.48     8526.51    136.57 o 
   7   2   3      135.93      135.34     62.53 o 
   8   2   3     4066.98     3979.80    123.54 o 
   9   2   3     3331.99     3648.91    174.41 o 
  10   2   3       31.56       54.58    149.82 o 
  -9   3   3      308.89      353.93    116.16 o 
  -8   3   3      349.43      292.01    118.65 o 
  -7   3   3     3802.52     3876.40    123.73 o 
  -6   3   3      448.89      500.47    106.43 o 
  -5   3   3    19129.79    18649.73    293.17 o 
  -4   3   3    33918.00    32977.68    187.24 o 
  -3   3   3    42545.56    42728.07    381.47 o 
  -2   3   3     5450.01     5688.27     51.93 o 
  -1   3   3     9617.22     9576.90     50.46 o 
   0   3   3    41702.81    42828.82    179.88 o 
   1   3   3    17149.50    17638.60    162.75 o 
   2   3   3        6.38       38.21     26.09 o 
   3   3   3     5429.27     5287.28     60.25 o 
   4   3   3     3013.76     3085.92     72.86 o 
   5   3   3      231.67      208.56     54.63 o 
   6   3   3      371.04      527.71     56.26 o 
   7   3   3     7837.62     8184.71    164.00 o 
   8   3   3     6390.08     5913.23    158.11 o 
   9   3   3      668.94      878.31    119.72 o 
  -8   4   3     1740.53     1800.50    123.48 o 
  -7   4   3       16.25       60.79     75.03 o 
  -6   4   3     3408.54     3317.63    126.08 o 
  -5   4   3     3612.87     3535.28    105.31 o 
  -4   4   3      245.00      220.87     47.02 o 
  -3   4   3    12114.67    11822.04    140.88 o 
  -2   4   3     4061.56     3729.10     61.75 o 
  -1   4   3        3.81       36.49     21.56 o 
   0   4   3     1137.68     1229.65     35.52 o 
   1   4   3    21572.55    22022.07    274.12 o 
   2   4   3     4794.46     5167.79     81.94 o 
   3   4   3     5189.21     5370.11     99.21 o 
   4   4   3    21741.48    21975.87    247.96 o 
   5   4   3     3704.53     3844.28     90.19 o 
   6   4   3    12850.74    13171.56    167.94 o 
   7   4   3      321.07      296.02     57.14 o 
   8   4   3     1503.85     1706.14    142.72 o 
   9   4   3     1532.87     1581.52    121.28 o 
  -8   5   3     1586.39     1568.35    140.68 o 
  -7   5   3     2078.17     2083.03    114.91 o 
  -6   5   3     5223.14     5307.71    155.08 o 
  -5   5   3     9983.14     9803.08    154.91 o 
  -4   5   3     1603.94     1468.12     79.62 o 
  -3   5   3    32662.15    31628.54    247.97 o 
  -2   5   3     4903.81     4831.80     69.92 o 
  -1   5   3       68.41       77.01     31.09 o 
   0   5   3      150.83      226.08     32.97 o 
   1   5   3      795.86      735.33     40.00 o 
   2   5   3      102.15      102.66     48.96 o 
   3   5   3    11667.49    11486.41    147.20 o 
   4   5   3     5949.93     6143.51     99.49 o 
   5   5   3      566.98      500.25     59.40 o 
   6   5   3      501.44      548.81     76.11 o 
   7   5   3      131.45      143.06     76.99 o 
   8   5   3     3470.32     3277.30    133.91 o 
   9   5   3        2.46      331.90    253.14 o 
  -8   6   3       23.01       -9.00    193.19 o 
  -7   6   3      136.98      246.57    106.05 o 
  -6   6   3     9947.20    10447.86    169.82 o 
  -5   6   3      286.58      177.32     75.53 o 
  -4   6   3        5.56       -4.02     60.55 o 
  -3   6   3      875.57     1070.63    101.45 o 
  -2   6   3     7506.56     6930.27    121.34 o 
  -1   6   3     6735.57     6486.97    102.52 o 
   0   6   3      903.49      845.37     57.84 o 
   1   6   3    62548.33    59627.21    343.58 o 
   2   6   3     1047.37     1002.36     63.63 o 
   3   6   3     5561.13     5748.17    121.52 o 
   4   6   3     3469.12     3711.91    105.59 o 
   5   6   3     1595.00     1732.18     68.04 o 
   6   6   3     3368.50     3369.20    109.79 o 
   7   6   3      295.49      260.56     72.70 o 
   8   6   3     2996.43     2926.35    153.13 o 
  -7   7   3      103.71      273.55    204.60 o 
  -6   7   3     5182.40     4997.33    188.18 o 
  -5   7   3      354.24      358.43    108.73 o 
  -4   7   3       61.16       38.03     82.13 o 
  -3   7   3     2496.64     2455.38     98.51 o 
  -2   7   3     3573.13     3682.82    113.40 o 
  -1   7   3      283.99      236.90     57.13 o 
   0   7   3     5047.45     4819.66     96.23 o 
   1   7   3       36.55      133.36     71.37 o 
   2   7   3     5095.66     5313.37    114.04 o 
   3   7   3     1170.79     1281.56     74.06 o 
   4   7   3      182.64      164.02     51.95 o 
   5   7   3     3927.96     3953.83    110.16 o 
   6   7   3     1977.91     2244.61    130.83 o 
   7   7   3     3529.79     3755.18    176.82 o 
  -6   8   3     1551.39     1721.85    224.69 o 
  -5   8   3     3546.35     3702.40    180.75 o 
  -4   8   3       96.04       -1.80     80.95 o 
  -3   8   3     1406.30     1404.58    109.92 o 
  -2   8   3     7923.91     7811.84    181.60 o 
  -1   8   3     7914.91     7731.03    145.35 o 
   0   8   3     2427.05     2503.96     89.01 o 
   1   8   3     7917.07     7973.99    130.16 o 
   2   8   3     2370.55     2337.92     82.20 o 
   3   8   3     3267.33     3180.32    101.22 o 
   4   8   3     2021.95     2079.28     77.87 o 
   5   8   3      342.01      391.52    110.02 o 
   6   8   3      109.10      161.82    133.28 o 
  -5   9   3      677.85      607.38    241.41 o 
  -4   9   3      638.69      675.69    136.24 o 
  -3   9   3        2.71      -85.00     85.00 o 
  -2   9   3     1202.30     1158.00    103.59 o 
  -1   9   3     4880.74     5013.49    175.56 o 
   0   9   3      772.36      861.00     86.44 o 
   1   9   3      521.32      625.70     77.87 o 
   2   9   3     1928.31     2047.21    102.95 o 
   3   9   3     4337.16     4543.93    118.19 o 
   4   9   3      536.47      615.68     93.69 o 
  -2  10   3      774.73      788.20    238.52 o 
  -1  10   3     2593.24     2397.41    205.92 o 
   0  10   3       21.54      -44.49    168.68 o 
   1  10   3        1.91      135.33    234.50 o 
   2  10   3       13.11      181.78    262.46 o 
  -3  -9   4      747.05      836.12    184.75 o 
  -2  -9   4     3789.83     4210.05    194.83 o 
  -1  -9   4     1293.66     1276.09    134.92 o 
   0  -9   4      560.72      554.65    120.13 o 
   1  -9   4      115.32      114.69     85.19 o 
   2  -9   4     3296.00     3925.64    246.49 o 
   3  -9   4     1422.79     1350.96    187.49 o 
  -5  -8   4     1759.78     1668.68    110.76 o 
  -4  -8   4      245.54      141.74     77.24 o 
  -3  -8   4     3199.05     3135.02    106.89 o 
  -2  -8   4       77.19      100.43     80.61 o 
  -1  -8   4     2213.41     2211.96     96.77 o 
   0  -8   4      846.83      836.70     89.56 o 
   1  -8   4     8200.50     8270.81    230.53 o 
   2  -8   4     2813.37     2666.19    130.78 o 
   3  -8   4     1119.80     1122.38    118.26 o 
   4  -8   4       16.77       41.52     93.59 o 
   5  -8   4       51.42      203.45    137.48 o 
  -6  -7   4       65.89      112.68     79.77 o 
  -5  -7   4      462.60      407.65     78.87 o 
  -4  -7   4       12.39      125.69     81.87 o 
  -3  -7   4       65.10       71.53     57.61 o 
  -2  -7   4    10295.34     9709.93    170.25 o 
  -1  -7   4      420.44      361.75     67.15 o 
   0  -7   4    11233.36    11235.65    157.28 o 
   1  -7   4      348.54      397.07     65.26 o 
   2  -7   4       24.19       11.23     69.04 o 
   3  -7   4     6869.33     6505.05    162.06 o 
   4  -7   4      123.61       27.14     80.05 o 
   5  -7   4     2614.85     2749.13    131.10 o 
   6  -7   4     1209.47     1155.21     95.94 o 
  -7  -6   4     1190.21     1084.29    109.43 o 
  -6  -6   4     2819.30     3026.02    121.64 o 
  -5  -6   4      165.37      162.37     59.83 o 
  -4  -6   4        8.18      141.58     72.61 o 
  -3  -6   4      326.39      327.27     66.72 o 
  -2  -6   4     6863.59     6420.91    127.26 o 
  -1  -6   4      569.47      612.10     66.62 o 
   0  -6   4      705.32      795.53     76.80 o 
   1  -6   4     4923.81     4908.27    130.24 o 
   2  -6   4     1091.61      899.49     65.42 o 
   3  -6   4     1561.29     1683.63     92.96 o 
   4  -6   4    12373.61    12016.78    231.84 o 
   5  -6   4      294.61      418.63     95.54 o 
   6  -6   4     1386.54     1222.94    104.18 o 
   7  -6   4     4889.60     5135.28    219.84 o 
  -8  -5   4       19.48       43.22    164.34 o 
  -7  -5   4      132.92      121.54     85.20 o 
  -6  -5   4      321.62      296.72     52.52 o 
  -5  -5   4    19967.07    20329.01    188.66 o 
  -4  -5   4      662.68      633.75     66.32 o 
  -3  -5   4     4681.06     4441.00    120.36 o 
  -2  -5   4    16134.65    15712.29    222.62 o 
  -1  -5   4     4071.77     3969.24    131.15 o 
   0  -5   4     9006.18     8989.38    142.01 o 
   1  -5   4        1.36      -10.05     55.60 o 
   2  -5   4     8864.26     8039.31    106.23 o 
   3  -5   4     1091.82     1035.84     92.90 o 
   4  -5   4     2431.19     2265.41    135.06 o 
   5  -5   4     2842.39     3073.76    141.00 o 
   6  -5   4     1405.91     1354.74     92.24 o 
   7  -5   4     6191.96     6815.51    174.48 o 
   8  -5   4      244.58      433.52    250.41 o 
  -8  -4   4        1.30      -84.44     89.96 o 
  -7  -4   4      128.06      185.00     72.26 o 
  -6  -4   4     1864.40     1806.84     79.18 o 
  -5  -4   4      223.44      227.93     58.32 o 
  -4  -4   4       32.83       76.55     57.43 o 
  -3  -4   4    10063.50     9449.05    152.21 o 
  -2  -4   4      987.32     1026.91     62.40 o 
  -1  -4   4      740.07      792.19     47.43 o 
   0  -4   4     1213.86     1154.37     51.01 o 
   1  -4   4     1159.56     1110.34     61.15 o 
   2  -4   4     1263.87     1320.62     60.11 o 
   3  -4   4    13075.51    12358.96    242.16 o 
   4  -4   4    26411.28    27020.70    342.24 o 
   5  -4   4     3617.99     3436.44    107.52 o 
   6  -4   4      240.59      322.21     85.82 o 
   7  -4   4      516.07      517.90     86.10 o 
   8  -4   4     3584.30     3677.51    149.42 o 
  -9  -3   4      328.21      232.80    112.43 o 
  -8  -3   4     5370.02     5283.58    144.56 o 
  -7  -3   4     1775.55     1941.67     89.80 o 
  -6  -3   4     2491.08     2530.75     86.85 o 
  -5  -3   4    33843.69    33940.79    364.96 o 
  -4  -3   4    27817.87    26771.94    191.58 o 
  -3  -3   4    14859.44    15092.14    187.37 o 
  -2  -3   4      663.32      643.71     52.23 o 
  -1  -3   4     3560.68     3409.77     73.03 o 
   0  -3   4      422.08      482.49     37.90 o 
   1  -3   4     4054.18     3730.30     95.93 o 
   2  -3   4      595.88      620.64     63.75 o 
   3  -3   4     8672.09     8096.28    175.79 o 
   4  -3   4     3742.04     3629.93    122.55 o 
   5  -3   4      461.29      392.36     76.04 o 
   6  -3   4     1439.04     1408.81     79.78 o 
   7  -3   4     5311.63     5482.43    146.43 o 
   8  -3   4     2673.52     2987.54    121.19 o 
   9  -3   4     4597.71     4587.51    244.37 o 
  -9  -2   4      177.79      169.58     86.77 o 
  -8  -2   4      143.36      190.28     93.99 o 
  -7  -2   4     1960.67     1747.05    101.96 o 
  -6  -2   4    10193.00    10183.62    184.52 o 
  -5  -2   4       59.47      133.33     42.87 o 
  -4  -2   4     2763.71     2811.09     63.47 o 
  -3  -2   4     2593.24     2698.69     62.70 o 
  -2  -2   4       19.65       23.90     34.19 o 
  -1  -2   4    11919.21    12242.55    149.53 o 
   0  -2   4    82691.40    81050.59    704.87 o 
   1  -2   4    13537.02    13519.08    181.63 o 
   2  -2   4    13868.38    13856.59    136.33 o 
   3  -2   4    20076.84    19515.57    332.47 o 
   4  -2   4     2760.81     2516.46    100.94 o 
   5  -2   4     6892.13     6732.00    126.73 o 
   6  -2   4       24.16       94.47     59.41 o 
   7  -2   4     3962.99     4103.68    120.51 o 
   8  -2   4     2675.24     2676.67    116.06 o 
   9  -2   4     1432.59     1676.20    164.28 o 
  -9  -1   4     3348.09     3560.76    195.58 o 
  -8  -1   4     2707.17     2679.25    119.19 o 
  -7  -1   4     8970.37     8790.02    186.47 o 
  -6  -1   4     2044.46     2052.23     74.57 o 
  -5  -1   4     2950.03     2980.79     62.43 o 
  -4  -1   4    19518.61    20498.58    133.99 o 
  -3  -1   4    10731.46    11383.14    104.93 o 
  -2  -1   4     2459.23     2390.09     43.70 o 
  -1  -1   4    15499.53    17059.30    104.02 o 
   0  -1   4     3715.18     3875.70     85.83 o 
   1  -1   4        1.32      -38.24     45.38 o 
   2  -1   4    15263.66    16715.97    172.26 o 
   3  -1   4     1292.19     1220.39     55.58 o 
   4  -1   4     7085.56     7236.04    177.17 o 
   5  -1   4      394.43      453.90     78.57 o 
   6  -1   4     5456.88     5042.89    163.39 o 
   7  -1   4     4376.39     4269.17    119.52 o 
   8  -1   4        2.58      -20.60     92.28 o 
   9  -1   4    14405.10    14119.46    294.70 o 
  -9   0   4       44.49       38.51     79.53 o 
  -8   0   4       45.11       77.87     81.07 o 
  -7   0   4     5785.11     5743.95    132.52 o 
  -6   0   4        7.75      -43.29     60.58 o 
  -5   0   4       39.47       -9.53     66.40 o 
  -4   0   4        0.32       48.23     29.46 o 
  -3   0   4    53902.80    56209.61    289.44 o 
  -2   0   4     4256.21     4445.67     52.03 o 
  -1   0   4     3825.48     4172.94     47.39 o 
   0   0   4   149094.17   151206.77    516.88 o 
   1   0   4      107.27      110.83     30.60 o 
   2   0   4    20114.07    20803.91    147.41 o 
   3   0   4     1583.93     1719.80     48.05 o 
   4   0   4     6387.83     6536.00    103.22 o 
   5   0   4        8.05       -9.51     70.43 o 
   6   0   4     2007.42     1981.89     97.06 o 
   7   0   4     5194.19     5052.60    122.85 o 
   8   0   4       27.07       13.22     87.35 o 
   9   0   4     1955.03     1868.08    190.20 o 
  -9   1   4     3476.26     3528.59    135.69 o 
  -8   1   4      241.00      266.05     75.77 o 
  -7   1   4     8831.54     8240.20    152.40 o 
  -6   1   4     1564.82     1728.79     94.29 o 
  -5   1   4        0.47       -4.15     63.44 o 
  -4   1   4       58.21       69.95     33.88 o 
  -3   1   4     7634.21     7647.32     64.00 o 
  -2   1   4       13.44       51.44     19.31 o 
  -1   1   4    11732.54    11441.14     71.73 o 
   0   1   4     3265.40     3721.15     46.95 o 
   1   1   4    32186.23    35735.51    290.42 o 
   2   1   4     5559.03     5942.19    117.26 o 
   3   1   4    10797.16    11152.97    135.02 o 
   4   1   4    38242.14    37425.39    239.85 o 
   5   1   4    10772.69     9800.40    137.63 o 
   6   1   4    17546.90    16821.70    186.11 o 
   7   1   4     3586.67     3398.60     97.53 o 
   8   1   4     1175.55     1210.26     89.73 o 
   9   1   4     2616.85     2508.65    138.85 o 
  -9   2   4      204.07      150.82    104.90 o 
  -8   2   4     1651.71     1662.17     99.65 o 
  -7   2   4      209.47      235.43     72.55 o 
  -6   2   4    10099.54     9314.29    209.08 o 
  -5   2   4     2539.43     2458.27     65.78 o 
  -4   2   4     1714.85     1668.79     38.28 o 
  -3   2   4    29401.47    28895.93    291.06 o 
  -2   2   4    21284.18    21648.52    160.77 o 
  -1   2   4     4980.36     5412.67     43.02 o 
   0   2   4    15023.41    15863.07    111.34 o 
   1   2   4     8747.30     8899.15    107.25 o 
   2   2   4    12637.37    13223.42    159.97 o 
   3   2   4    30390.30    30474.61    228.19 o 
   4   2   4      228.28      259.82     36.14 o 
   5   2   4      248.57      252.00     51.36 o 
   6   2   4       14.51       40.86     42.79 o 
   7   2   4      973.65      925.90     82.93 o 
   8   2   4       48.25       41.57     72.60 o 
   9   2   4     2353.45     2611.13    155.29 o 
  10   2   4     1689.47     1890.93    255.87 o 
  -9   3   4      138.51      140.73    128.86 o 
  -8   3   4       14.16        7.09    116.34 o 
  -7   3   4     5409.24     5165.76    111.01 o 
  -6   3   4     9641.76     9326.04    155.74 o 
  -5   3   4     9833.80     9876.57    136.69 o 
  -4   3   4     3324.22     3209.23     49.05 o 
  -3   3   4     1294.49     1358.64     34.87 o 
  -2   3   4    11325.16    10942.40     55.81 o 
  -1   3   4     1171.89     1190.90     23.79 o 
   0   3   4     3118.09     3060.26     37.94 o 
   1   3   4    20895.14    20367.10    165.03 o 
   2   3   4    56648.77    57944.67    354.01 o 
   3   3   4      325.04      234.48     44.72 o 
   4   3   4    14025.74    14097.05    202.06 o 
   5   3   4    20489.05    20073.61    259.51 o 
   6   3   4     4771.62     5009.72    115.99 o 
   7   3   4        1.29        1.62     55.26 o 
   8   3   4       56.42       21.25     82.63 o 
   9   3   4     2145.53     1962.82    158.43 o 
  -8   4   4      640.92      456.17    111.72 o 
  -7   4   4    13037.25    11968.71    224.72 o 
  -6   4   4     2450.30     2491.37    100.47 o 
  -5   4   4     3054.62     2942.49     92.27 o 
  -4   4   4     1313.00     1372.45     53.77 o 
  -3   4   4     4956.03     4728.12     57.78 o 
  -2   4   4     7503.94     7433.93     75.46 o 
  -1   4   4     9535.21     9617.12     59.63 o 
   0   4   4     1301.01     1244.13     35.36 o 
   1   4   4      201.22      191.00     36.41 o 
   2   4   4     5718.39     5461.02     63.24 o 
   3   4   4     4510.64     4316.17     73.36 o 
   4   4   4      100.89       13.76     48.61 o 
   5   4   4        6.78      -32.59     49.99 o 
   6   4   4    14209.47    14138.29    145.10 o 
   7   4   4     1194.14     1179.37     71.65 o 
   8   4   4     5556.70     5301.04    203.45 o 
   9   4   4     5468.09     5436.34    266.19 o 
  -8   5   4     3145.69     3488.34    180.71 o 
  -7   5   4     4093.37     4349.76    170.21 o 
  -6   5   4      223.48      224.72     84.12 o 
  -5   5   4    11124.23    11021.21    154.29 o 
  -4   5   4      113.90      121.32     53.54 o 
  -3   5   4     7496.78     7257.79    124.69 o 
  -2   5   4     4569.93     4517.19     80.77 o 
  -1   5   4    17547.14    16642.86    128.01 o 
   0   5   4     2710.63     2482.19     57.07 o 
   1   5   4        2.20       26.74     33.60 o 
   2   5   4    35255.01    33790.33    305.53 o 
   3   5   4      222.57      213.39     46.24 o 
   4   5   4      462.10      449.32     63.25 o 
   5   5   4     2052.12     2143.30     75.37 o 
   6   5   4       37.50      -17.85     57.96 o 
   7   5   4      410.05      335.16     67.33 o 
   8   5   4     4817.78     4710.27    153.30 o 
  -8   6   4      940.31     1291.75    233.69 o 
  -7   6   4     3920.13     4276.44    196.81 o 
  -6   6   4      281.01      349.76     79.48 o 
  -5   6   4      729.59      764.30     67.47 o 
  -4   6   4     3478.27     3315.73    108.41 o 
  -3   6   4     1400.65     1315.54     90.71 o 
  -2   6   4     1450.11     1606.29     81.02 o 
  -1   6   4    29665.08    28259.21    234.24 o 
   0   6   4      209.03      109.74     56.87 o 
   1   6   4     1570.37     1577.92     58.83 o 
   2   6   4      468.31      488.95     52.49 o 
   3   6   4     2739.80     2754.08     82.31 o 
   4   6   4       47.15      101.79     55.02 o 
   5   6   4      467.62      448.63     50.20 o 
   6   6   4    19751.47    20140.24    259.77 o 
   7   6   4     1519.03     1485.05    100.34 o 
   8   6   4     2334.07     2238.34    118.75 o 
  -7   7   4      802.79     1262.18    222.12 o 
  -6   7   4     1456.51     1167.80    135.14 o 
  -5   7   4      681.46      648.48     77.00 o 
  -4   7   4       85.66       47.15     83.86 o 
  -3   7   4    10503.83    10129.72    144.28 o 
  -2   7   4     3240.19     2856.31     84.12 o 
  -1   7   4    14127.59    13694.46    169.94 o 
   0   7   4       10.54       -9.32     55.04 o 
   1   7   4      145.10      105.13     55.09 o 
   2   7   4     4625.25     4721.89    111.78 o 
   3   7   4      399.40      263.35     62.29 o 
   4   7   4      726.18      613.70     69.37 o 
   5   7   4     3749.02     3909.77    111.59 o 
   6   7   4      317.62      191.65     89.15 o 
   7   7   4       75.40       78.23    141.46 o 
  -6   8   4      459.18      618.16    208.38 o 
  -5   8   4     2329.92     2456.71    234.66 o 
  -4   8   4     8125.30     8066.99    179.66 o 
  -3   8   4     4273.83     4218.09    124.15 o 
  -2   8   4     1620.10     1533.07     93.56 o 
  -1   8   4     2135.59     2299.80     91.92 o 
   0   8   4     3370.45     3303.68     94.26 o 
   1   8   4       11.30       83.63     62.20 o 
   2   8   4     5586.76     5471.17    108.59 o 
   3   8   4     8144.92     8263.22    151.14 o 
   4   8   4     1446.34     1454.24     83.80 o 
   5   8   4      804.61     1234.85    109.97 o 
  -4   9   4        3.78       48.64    153.72 o 
  -3   9   4        3.09       38.47     97.12 o 
  -2   9   4     2839.60     3143.23    120.65 o 
  -1   9   4     5718.71     5292.99    153.53 o 
   0   9   4      919.89      954.07     82.25 o 
   1   9   4     2199.21     2087.58     87.54 o 
   2   9   4      242.02      289.50     82.50 o 
   3   9   4      582.97      644.40     79.11 o 
   4   9   4     6380.34     6814.69    206.02 o 
  -2  10   4      207.52       85.97    238.60 o 
  -1  10   4     1330.83     1495.63    174.18 o 
   0  10   4      361.99      130.55    140.26 o 
   1  10   4      197.89      297.18    218.43 o 
   2  10   4     5765.20     5181.62    369.19 o 
  -3  -9   5      234.45       17.36    216.98 o 
  -2  -9   5      837.33      442.58    134.52 o 
  -1  -9   5      864.75      854.13    103.56 o 
   0  -9   5      215.01      302.41    102.70 o 
   1  -9   5      109.40      274.30    156.42 o 
   2  -9   5     1186.57     1373.88    292.04 o 
  -5  -8   5      535.50      366.99    111.82 o 
  -4  -8   5     2999.63     2943.23    104.73 o 
  -3  -8   5     1604.27     1546.43    101.68 o 
  -2  -8   5     4093.85     4453.40    144.41 o 
  -1  -8   5     8929.31     9477.74    260.94 o 
   0  -8   5     4444.24     4709.79    138.07 o 
   1  -8   5     2227.00     2324.66    169.43 o 
   2  -8   5     1239.44     1090.85    126.45 o 
   3  -8   5      562.43      686.56     90.32 o 
   4  -8   5     1135.25     1084.73    119.61 o 
   5  -8   5        0.41     -129.22    175.51 o 
  -6  -7   5       35.42       78.19    108.96 o 
  -5  -7   5     1741.37     1717.40    101.76 o 
  -4  -7   5     1181.51     1056.06     80.57 o 
  -3  -7   5      956.65      865.06     77.81 o 
  -2  -7   5     1392.65     1376.75     79.36 o 
  -1  -7   5     2823.24     2933.37    105.28 o 
   0  -7   5     1535.20     1448.16     86.06 o 
   1  -7   5     1436.27     1757.19     88.10 o 
   2  -7   5     1092.74     1087.91     88.50 o 
   3  -7   5     4308.08     4483.26    114.22 o 
   4  -7   5      973.64      981.31     91.48 o 
   5  -7   5     6397.52     6694.19    191.27 o 
   6  -7   5      512.36      570.98    106.68 o 
  -7  -6   5     1031.91     1254.14    155.55 o 
  -6  -6   5      675.28      658.85     97.18 o 
  -5  -6   5       52.15       -0.18     82.12 o 
  -4  -6   5    17734.30    17185.94    186.56 o 
  -3  -6   5       23.52       98.67     63.73 o 
  -2  -6   5     3071.74     2898.60     87.84 o 
  -1  -6   5    10873.71    10832.02    202.87 o 
   0  -6   5       54.24       -5.85     55.47 o 
   1  -6   5     3891.30     4236.82    110.61 o 
   2  -6   5     3154.05     3058.73    103.27 o 
   3  -6   5     6994.51     7095.42    188.66 o 
   4  -6   5      222.22      243.11     83.22 o 
   5  -6   5      103.36       58.60     78.98 o 
   6  -6   5      659.72      656.30     87.00 o 
   7  -6   5       11.05      154.36    137.56 o 
  -8  -5   5      660.48      639.46    168.88 o 
  -7  -5   5     4186.73     4052.53    126.66 o 
  -6  -5   5      187.31      209.00     68.68 o 
  -5  -5   5     1237.55     1342.93     80.55 o 
  -4  -5   5      665.26      744.76     66.74 o 
  -3  -5   5      577.71      603.86     72.00 o 
  -2  -5   5     3766.08     3993.38    107.13 o 
  -1  -5   5     3097.62     3036.24     75.03 o 
   0  -5   5    22997.88    23777.63    241.56 o 
   1  -5   5     1342.82     1331.17     78.71 o 
   2  -5   5    14183.69    11598.41    440.66 o 
   3  -5   5    12948.44    12827.01    225.73 o 
   4  -5   5     1184.17     1180.43     84.67 o 
   5  -5   5     8594.89     8579.94    177.39 o 
   6  -5   5      561.83      559.32     81.72 o 
   7  -5   5     1892.54     2017.69    124.66 o 
   8  -5   5       11.62     -175.35    194.00 o 
  -8  -4   5     1911.62     1746.07    150.35 o 
  -7  -4   5     8988.66     8951.49    176.46 o 
  -6  -4   5     4380.63     4144.13    124.06 o 
  -5  -4   5      424.29      367.10     74.67 o 
  -4  -4   5    10591.20    10399.62    157.92 o 
  -3  -4   5      772.31      842.52     76.54 o 
  -2  -4   5     2027.75     2262.85    101.89 o 
  -1  -4   5       68.98      148.58     49.34 o 
   0  -4   5     1649.04     1615.35     68.26 o 
   1  -4   5     6360.05     5924.67    141.23 o 
   2  -4   5     6552.58     6395.54    115.45 o 
   3  -4   5      614.94      539.16     94.45 o 
   4  -4   5       75.50       42.96     70.70 o 
   5  -4   5     2472.64     2334.41    102.91 o 
   6  -4   5     7097.46     6767.12    202.47 o 
   7  -4   5     2573.22     2400.19    108.21 o 
   8  -4   5     1468.63     1371.93    124.51 o 
  -9  -3   5      456.96      628.76    215.53 o 
  -8  -3   5      395.11      435.01     86.91 o 
  -7  -3   5     6590.03     6662.72    132.96 o 
  -6  -3   5     6322.56     5919.41    122.78 o 
  -5  -3   5     2808.02     2687.18     70.77 o 
  -4  -3   5      671.93      655.81     59.11 o 
  -3  -3   5    14531.94    14654.55    157.27 o 
  -2  -3   5     1862.18     1679.99     55.90 o 
  -1  -3   5     2734.01     2559.32     57.90 o 
   0  -3   5    21012.23    20563.46    141.53 o 
   1  -3   5    32996.56    31715.84    223.21 o 
   2  -3   5    15286.60    14313.29    176.75 o 
   3  -3   5     5629.92     5331.91    117.31 o 
   4  -3   5     9691.91     9226.57    140.31 o 
   5  -3   5     1363.31     1355.87     87.23 o 
   6  -3   5      484.44      434.11     75.53 o 
   7  -3   5       12.69       37.28     70.54 o 
   8  -3   5     4902.48     4940.50    158.47 o 
   9  -3   5      152.54      204.76    198.66 o 
  -9  -2   5      896.92     1152.19    115.87 o 
  -8  -2   5    14040.83    13982.33    251.76 o 
  -7  -2   5     5401.96     5277.45    134.92 o 
  -6  -2   5     1030.34     1075.42     67.28 o 
  -5  -2   5      168.17      155.35     33.51 o 
  -4  -2   5       18.32       70.72     36.80 o 
  -3  -2   5     3606.49     3893.99     56.05 o 
  -2  -2   5    19349.28    18592.40    150.47 o 
  -1  -2   5     8890.65     7983.58     99.88 o 
   0  -2   5       80.61       81.48     37.98 o 
   1  -2   5     4396.96     4497.59    103.47 o 
   2  -2   5      104.78      202.39     59.70 o 
   3  -2   5        4.41      107.27     51.21 o 
   4  -2   5      694.11      732.92    102.44 o 
   5  -2   5    35788.88    34858.08    288.44 o 
   6  -2   5     5102.58     5164.92    150.00 o 
   7  -2   5    11448.62    11250.44    192.92 o 
   8  -2   5     2015.68     1815.49    142.70 o 
   9  -2   5      199.21      139.15    108.31 o 
  -9  -1   5     2804.77     2813.70    148.65 o 
  -8  -1   5      775.64      779.63    105.69 o 
  -7  -1   5        7.09       18.85     81.47 o 
  -6  -1   5     6609.64     6795.14    117.70 o 
  -5  -1   5      970.33      929.86     57.02 o 
  -4  -1   5    27975.52    27529.36    260.66 o 
  -3  -1   5     2500.92     2645.78     42.97 o 
  -2  -1   5    54960.45    54501.84    258.29 o 
  -1  -1   5       11.80      110.27     29.30 o 
   0  -1   5     1995.62     2097.61     76.16 o 
   1  -1   5    46612.09    49470.24    465.58 o 
   2  -1   5     5100.36     4919.00     87.31 o 
   3  -1   5       33.99       13.35     46.98 o 
   4  -1   5      718.12      781.41     67.37 o 
   5  -1   5       85.08       33.91     68.59 o 
   6  -1   5       90.99       45.26     65.04 o 
   7  -1   5     2833.69     2783.06     96.44 o 
   8  -1   5     1714.73     1605.71     95.61 o 
   9  -1   5     1213.14     1171.76    177.30 o 
  -9   0   5       66.35       30.55     99.77 o 
  -8   0   5     3326.71     3477.09    145.43 o 
  -7   0   5     1003.30     1013.14     91.65 o 
  -6   0   5       39.88       12.16     57.86 o 
  -5   0   5    25280.07    24544.29    228.64 o 
  -4   0   5        3.40      -53.57     53.57 o 
  -3   0   5      647.25      673.19     24.61 o 
  -2   0   5    56730.80    60461.80    377.66 o 
  -1   0   5      146.90       79.31     24.99 o 
   0   0   5      587.90      693.46     36.05 o 
   1   0   5      288.04      287.31     37.63 o 
   2   0   5    41596.31    41632.13    447.66 o 
   3   0   5     2428.45     2444.58     75.91 o 
   4   0   5      461.05      582.64     58.12 o 
   5   0   5    39236.61    40661.71    350.60 o 
   6   0   5      683.96      641.03     65.63 o 
   7   0   5     9232.62     9660.57    157.17 o 
   8   0   5       59.87       42.51     72.85 o 
   9   0   5     1484.76     1491.15    197.18 o 
  -9   1   5     3769.53     3589.12    272.16 o 
  -8   1   5       28.26      -45.38     76.35 o 
  -7   1   5     3728.10     3494.59    107.80 o 
  -6   1   5      147.35       55.63     96.10 o 
  -5   1   5      149.61      126.80     79.42 o 
  -4   1   5    19013.15    18810.37    293.32 o 
  -3   1   5     5645.31     5518.78     65.66 o 
  -2   1   5    56433.78    58337.29    331.71 o 
  -1   1   5    16814.51    18028.09    142.33 o 
   0   1   5       98.80       68.24     17.25 o 
   1   1   5       18.25       29.35     20.59 o 
   2   1   5    18058.92    17924.13    214.41 o 
   3   1   5     2326.10     2204.10     68.13 o 
   4   1   5     7004.60     6711.27    107.13 o 
   5   1   5      614.57      671.96     65.90 o 
   6   1   5     1781.56     1619.17     68.13 o 
   7   1   5      152.30       52.43     73.04 o 
   8   1   5       31.53      127.52     76.36 o 
   9   1   5     4927.81     5017.90    219.50 o 
  -9   2   5     1102.63      941.84    151.38 o 
  -8   2   5     3178.29     2744.21    122.23 o 
  -7   2   5     2808.79     2809.12     96.47 o 
  -6   2   5     2271.70     2256.91    113.85 o 
  -5   2   5    26108.83    24173.45    304.26 o 
  -4   2   5     3815.86     3579.80     61.15 o 
  -3   2   5      319.21      394.65     24.84 o 
  -2   2   5     1958.78     2047.70     29.98 o 
  -1   2   5    25810.89    26521.42    121.16 o 
   0   2   5    10606.06    10999.73     69.49 o 
   1   2   5    29901.29    29996.87    320.98 o 
   2   2   5    46660.31    46276.71    288.16 o 
   3   2   5    10799.99    10465.99    136.13 o 
   4   2   5      521.36      636.65     63.60 o 
   5   2   5      776.29      808.37     58.61 o 
   6   2   5     3247.66     3032.80     86.76 o 
   7   2   5     2274.92     2054.52     79.24 o 
   8   2   5     2913.49     2837.33    135.11 o 
   9   2   5      106.20      134.80    128.91 o 
  -9   3   5      147.57      238.52    204.92 o 
  -8   3   5      268.95      153.84    111.81 o 
  -7   3   5      379.81      288.91     91.93 o 
  -6   3   5     3460.49     3544.83    103.86 o 
  -5   3   5     2168.83     2068.18     95.44 o 
  -4   3   5       72.61       66.95     34.68 o 
  -3   3   5     1910.38     1886.18     31.91 o 
  -2   3   5    13304.30    13294.28     59.12 o 
  -1   3   5    23295.83    23408.10    119.82 o 
   0   3   5    36185.23    34938.50    176.91 o 
   1   3   5     3975.22     3779.09     43.06 o 
   2   3   5      798.93      770.87     43.06 o 
   3   3   5    25175.50    23927.63    406.67 o 
   4   3   5      857.68      782.89     79.57 o 
   5   3   5     1420.16     1474.31     67.67 o 
   6   3   5     2397.02     2604.47     74.19 o 
   7   3   5     7921.02     7960.82    174.75 o 
   8   3   5       14.61       81.64     86.14 o 
   9   3   5     1670.40     1599.97    131.13 o 
  -8   4   5     2454.50     2526.65    187.97 o 
  -7   4   5     2880.92     2786.12    133.47 o 
  -6   4   5     4606.87     4589.69    133.19 o 
  -5   4   5     1254.60     1326.24     81.51 o 
  -4   4   5     7791.12     7734.33    100.84 o 
  -3   4   5      248.38      235.49     32.61 o 
  -2   4   5    15313.54    14713.78     74.07 o 
  -1   4   5     2408.32     2344.42     39.35 o 
   0   4   5     9308.88     8769.46     69.43 o 
   1   4   5    21620.21    20932.71    236.91 o 
   2   4   5     8807.79     8146.01    101.68 o 
   3   4   5     6216.48     6307.07    135.08 o 
   4   4   5    14852.04    14916.46    168.89 o 
   5   4   5     2056.60     1992.35    101.50 o 
   6   4   5     1952.83     2142.55     71.81 o 
   7   4   5     2080.57     1800.09    104.18 o 
   8   4   5      305.76      426.32    100.54 o 
   9   4   5     1851.99     1753.76    179.49 o 
  -8   5   5      153.04       21.47    124.41 o 
  -7   5   5       21.00       12.40     96.31 o 
  -6   5   5      271.22      331.47     85.06 o 
  -5   5   5    10943.67    10581.33    149.00 o 
  -4   5   5      455.94      476.03     96.99 o 
  -3   5   5    20806.25    20040.96    134.21 o 
  -2   5   5     3238.20     3379.82     59.45 o 
  -1   5   5     1133.93     1142.17     38.11 o 
   0   5   5    42307.43    40156.46    252.49 o 
   1   5   5      125.41      225.26     51.69 o 
   2   5   5     2340.53     2277.78     61.65 o 
   3   5   5     2684.20     2631.04     63.99 o 
   4   5   5     8797.00     8880.53     95.28 o 
   5   5   5     3165.45     3202.90     85.50 o 
   6   5   5      346.17      410.30     58.63 o 
   7   5   5     9987.69     9720.49    171.62 o 
   8   5   5      167.86      236.18    110.45 o 
  -8   6   5        0.16     -159.44    168.44 o 
  -7   6   5      355.26      477.48    130.90 o 
  -6   6   5       41.28      -46.87     96.21 o 
  -5   6   5     4899.81     5128.38    117.68 o 
  -4   6   5     1257.97     1304.76     85.87 o 
  -3   6   5      632.73      622.25     69.62 o 
  -2   6   5     5826.44     5461.41    166.74 o 
  -1   6   5      244.38      255.46     53.00 o 
   0   6   5     3067.81     3043.88     77.32 o 
   1   6   5       80.39       13.49     46.85 o 
   2   6   5      682.92      772.46     53.61 o 
   3   6   5      790.45      773.06     63.12 o 
   4   6   5    20877.97    21240.33    200.75 o 
   5   6   5      386.40      464.37     60.82 o 
   6   6   5     2332.41     2411.65    102.91 o 
   7   6   5      554.75      529.21     82.66 o 
   8   6   5     2812.11     2421.49    233.86 o 
  -6   7   5        2.90       21.09     93.47 o 
  -5   7   5    11071.57    11320.84    186.45 o 
  -4   7   5     4254.16     4412.92    147.91 o 
  -3   7   5    12375.13    11464.76    204.86 o 
  -2   7   5     1478.82     1428.08     66.36 o 
  -1   7   5     2271.79     2131.87     89.90 o 
   0   7   5     2674.67     2811.46     85.87 o 
   1   7   5     1223.63     1151.55     62.45 o 
   2   7   5     2390.07     2468.86     85.93 o 
   3   7   5     5896.61     5796.53    101.93 o 
   4   7   5     5304.66     5463.04    109.81 o 
   5   7   5     2945.94     2939.76     85.62 o 
   6   7   5      460.94      547.26    122.54 o 
   7   7   5     1643.28     1530.68    185.89 o 
  -6   8   5     1892.94     1896.08    283.52 o 
  -5   8   5      688.03      782.46    219.39 o 
  -4   8   5      104.66       35.16    131.52 o 
  -3   8   5      806.15      876.92     83.85 o 
  -2   8   5      331.59      294.76     64.86 o 
  -1   8   5      875.63      857.29     77.92 o 
   0   8   5     7514.81     7482.20    130.82 o 
   1   8   5     9652.73     9077.09    157.05 o 
   2   8   5     5883.84     5667.50    142.61 o 
   3   8   5       21.70       94.69     56.00 o 
   4   8   5     5316.99     5565.91    122.57 o 
   5   8   5     3822.37     3911.26    111.34 o 
  -4   9   5     3682.48     3823.71    238.60 o 
  -3   9   5      750.70      750.99    147.19 o 
  -2   9   5      489.86      495.38    104.45 o 
  -1   9   5      536.18      496.39     85.81 o 
   0   9   5     1816.88     1757.53    102.15 o 
   1   9   5      677.17      639.72     78.71 o 
   2   9   5        2.98       61.49     75.00 o 
   3   9   5     3412.07     3664.97    123.88 o 
   4   9   5      534.91      536.43     95.45 o 
  -2  10   5       42.01       11.88    121.64 o 
  -1  10   5     1265.61     1373.48    264.79 o 
   0  10   5     6801.54     6630.30    437.01 o 
   2  10   5     4020.43     4883.32    365.01 o 
  -2  -9   6       12.21       -2.91    136.65 o 
  -1  -9   6     2524.42     2393.47    215.37 o 
   0  -9   6     3835.75     3835.58    244.45 o 
   1  -9   6     2508.59     2027.55    267.13 o 
  -4  -8   6      759.87      767.65     95.79 o 
  -3  -8   6     1615.37     1838.83     98.24 o 
  -2  -8   6     3006.28     2896.37    132.84 o 
  -1  -8   6        4.25      125.02     82.73 o 
   0  -8   6     2442.39     2406.32    107.75 o 
   1  -8   6     1597.33     1416.66     94.31 o 
   2  -8   6      262.60      282.13     89.39 o 
   3  -8   6      865.45      997.62    107.77 o 
   4  -8   6     6951.63     6920.76    386.24 o 
  -6  -7   6     1134.03     1323.22    181.08 o 
  -5  -7   6     4017.41     4040.99    108.89 o 
  -4  -7   6     1228.50     1153.19     84.76 o 
  -3  -7   6    10593.92    10641.04    186.13 o 
  -2  -7   6      347.59      242.91     77.79 o 
  -1  -7   6      113.87      208.25     69.25 o 
   0  -7   6      283.82      284.65     74.25 o 
   1  -7   6      938.33     1085.76     87.77 o 
   2  -7   6      380.04      269.30     80.72 o 
   3  -7   6      178.35      316.07     70.74 o 
   4  -7   6      292.56      218.67     79.18 o 
   5  -7   6     1710.52     1566.30    126.99 o 
   6  -7   6      608.62      486.86    147.01 o 
  -7  -6   6      100.58      -46.24    114.62 o 
  -6  -6   6     7629.81     7247.79    207.14 o 
  -5  -6   6      819.38      759.38     86.33 o 
  -4  -6   6      216.06      214.49     63.99 o 
  -3  -6   6     4184.75     4250.84    110.74 o 
  -2  -6   6     3454.76     3475.41    120.61 o 
  -1  -6   6      115.43       92.14     57.70 o 
   0  -6   6      433.34      558.71     70.65 o 
   1  -6   6    23444.80    23613.01    295.42 o 
   2  -6   6       74.34      163.73     63.80 o 
   3  -6   6      725.43      857.11     87.30 o 
   4  -6   6     9382.85     9134.24    192.08 o 
   5  -6   6      345.27      262.35     98.71 o 
   6  -6   6     2721.23     2572.57    121.71 o 
  -7  -5   6       58.23      188.54     93.70 o 
  -6  -5   6     1825.73     1942.68    103.91 o 
  -5  -5   6     1541.38     1613.28     77.38 o 
  -4  -5   6      932.55      889.20     62.72 o 
  -3  -5   6     8462.00     8334.42    136.64 o 
  -2  -5   6    11390.43    11245.10    169.34 o 
  -1  -5   6      222.07      221.87     64.48 o 
   0  -5   6     9008.39     9032.65    137.99 o 
   1  -5   6     2559.27     2448.32    100.17 o 
   2  -5   6      816.46      715.64     77.23 o 
   3  -5   6     2713.98     2690.60    117.34 o 
   4  -5   6        1.17       14.65     60.39 o 
   5  -5   6     8201.66     7841.51    155.70 o 
   6  -5   6      890.61      879.00    109.28 o 
   7  -5   6     1175.12     1150.10    119.37 o 
  -8  -4   6     1032.22     1078.62    117.06 o 
  -7  -4   6      209.62      171.51     65.26 o 
  -6  -4   6     4940.38     4750.92    105.52 o 
  -5  -4   6      506.57      385.46     62.05 o 
  -4  -4   6      220.15      211.74     68.43 o 
  -3  -4   6     3274.68     3249.21     96.84 o 
  -2  -4   6    18560.53    17444.55    202.51 o 
  -1  -4   6     3827.89     3638.68    114.03 o 
   0  -4   6     2205.10     1986.32    103.98 o 
   1  -4   6    26401.72    23630.23    768.83 o 
   2  -4   6     3755.94     3541.78     91.28 o 
   3  -4   6     1914.24     1770.94     87.55 o 
   4  -4   6     1341.52     1198.16     90.43 o 
   5  -4   6      311.80      384.78    105.91 o 
   6  -4   6      338.01      298.39     77.67 o 
   7  -4   6     1320.78     1556.52    103.70 o 
   8  -4   6       43.39     -133.07    133.07 o 
  -8  -3   6       78.88      204.57     93.35 o 
  -7  -3   6      706.89      771.12     80.39 o 
  -6  -3   6     4063.09     4303.41    124.19 o 
  -5  -3   6     4313.56     4601.99    118.74 o 
  -4  -3   6     1307.70     1193.05     52.55 o 
  -3  -3   6     1766.02     1948.66     70.86 o 
  -2  -3   6    12075.48    11990.02     93.79 o 
  -1  -3   6    20923.52    20114.57    349.18 o 
   0  -3   6    15281.04    14793.74    152.84 o 
   1  -3   6      228.85      290.07     64.55 o 
   2  -3   6    19010.61    17513.38    234.58 o 
   3  -3   6     5649.64     4966.99    119.65 o 
   4  -3   6        9.75       91.82     54.67 o 
   5  -3   6     5484.79     5141.81    142.52 o 
   6  -3   6    14244.01    14627.92    264.25 o 
   7  -3   6      892.20      849.95     80.96 o 
   8  -3   6      316.67      475.42     95.72 o 
  -9  -2   6     2933.56     3245.41    211.60 o 
  -8  -2   6     1604.83     1490.40    100.18 o 
  -7  -2   6      468.09      400.15     69.31 o 
  -6  -2   6     2873.48     2997.15     94.75 o 
  -5  -2   6     1441.01     1354.75     75.06 o 
  -4  -2   6        3.81       -2.27     35.89 o 
  -3  -2   6    17370.98    16807.57    169.11 o 
  -2  -2   6     8861.53     9061.50    101.13 o 
  -1  -2   6     8681.59     8309.75    136.35 o 
   0  -2   6      904.83      996.65     53.26 o 
   1  -2   6     4605.28     4383.32    115.88 o 
   2  -2   6     1335.32     1354.77     53.14 o 
   3  -2   6    27183.38    26656.80    211.65 o 
   4  -2   6     5950.16     5844.98    121.84 o 
   5  -2   6     5038.03     4835.80    139.06 o 
   6  -2   6      229.87      186.36     67.22 o 
   7  -2   6      283.17      276.07     69.68 o 
   8  -2   6      787.38      901.81    109.07 o 
   9  -2   6      144.13      415.96    159.65 o 
  -9  -1   6     1349.26     1189.04    202.86 o 
  -8  -1   6      492.19      445.53     85.84 o 
  -7  -1   6     1766.03     1845.58     97.32 o 
  -6  -1   6    17246.88    16508.65    206.11 o 
  -5  -1   6     2131.75     2197.15     66.87 o 
  -4  -1   6    33344.21    32803.97    159.80 o 
  -3  -1   6       11.94       44.38     22.72 o 
  -2  -1   6      988.07      965.02     38.58 o 
  -1  -1   6    23838.75    23110.04    366.06 o 
   0  -1   6       80.83      191.35     51.77 o 
   1  -1   6     6492.77     6538.81    102.14 o 
   2  -1   6      841.34      852.00     67.28 o 
   3  -1   6    50328.11    48533.43    274.34 o 
   4  -1   6      400.01      464.19     54.49 o 
   5  -1   6      461.59      482.06     68.59 o 
   6  -1   6    10566.10    11002.95    155.74 o 
   7  -1   6      370.64      472.27     83.89 o 
   8  -1   6       35.06      107.63    101.17 o 
   9  -1   6     1772.35     1667.62    138.87 o 
  -9   0   6       32.09       88.50    138.60 o 
  -8   0   6       68.39      -74.61    102.41 o 
  -7   0   6     1983.58     1671.41    117.31 o 
  -6   0   6    12717.04    13004.77    168.13 o 
  -5   0   6     1246.53     1282.65     62.43 o 
  -4   0   6      177.59      161.58     47.54 o 
  -3   0   6      326.91      419.97     21.27 o 
  -2   0   6     1738.18     1860.70     37.20 o 
  -1   0   6     4082.51     3960.56     68.86 o 
   0   0   6    45586.84    46001.09    499.71 o 
   1   0   6     1272.09     1258.33     56.45 o 
   2   0   6      177.17      140.47     36.09 o 
   3   0   6    41974.53    40494.25    638.86 o 
   4   0   6      218.33      197.27     49.96 o 
   5   0   6     6448.68     6316.26    137.62 o 
   6   0   6       11.70      121.57     65.61 o 
   7   0   6    11826.76    12059.08    192.75 o 
   8   0   6      139.69       60.99     85.08 o 
   9   0   6      452.63      427.96    163.10 o 
  -9   1   6     5648.55     5275.41    208.61 o 
  -8   1   6      666.13      634.35     96.38 o 
  -7   1   6     2420.37     2406.07     92.51 o 
  -6   1   6    16002.77    15675.56    231.71 o 
  -5   1   6     6818.00     6671.34    154.21 o 
  -4   1   6    19876.76    19851.74    154.63 o 
  -3   1   6      297.01      337.73     24.70 o 
  -2   1   6    13902.13    13846.18     94.52 o 
  -1   1   6     2258.03     2520.95     38.58 o 
   0   1   6     4631.88     4623.76     57.84 o 
   1   1   6    14688.05    14832.43    143.01 o 
   2   1   6     7058.45     7293.59     83.36 o 
   3   1   6    28842.50    28111.87    338.94 o 
   4   1   6     2670.70     2212.79     67.31 o 
   5   1   6     1304.73     1333.65     82.76 o 
   6   1   6      377.81      393.16     64.40 o 
   7   1   6     1620.45     1601.34    116.74 o 
   8   1   6     2500.84     2438.75    116.40 o 
   9   1   6     8304.25     8578.63    302.40 o 
  -9   2   6       10.97     -150.98    181.19 o 
  -8   2   6       16.77       72.58     83.19 o 
  -7   2   6     4582.63     4654.68    136.50 o 
  -6   2   6     2059.09     1880.44     96.58 o 
  -5   2   6      518.91      570.34     76.71 o 
  -4   2   6    11410.77    11329.70    129.61 o 
  -3   2   6    18293.68    18207.65    133.30 o 
  -2   2   6    17708.81    18341.40    132.46 o 
  -1   2   6    18795.95    19124.18     83.04 o 
   0   2   6    55654.51    55501.89    227.16 o 
   1   2   6    20036.26    19645.98    160.15 o 
   2   2   6      930.89      961.42     43.40 o 
   3   2   6     1625.49     1466.13     70.35 o 
   4   2   6     7455.46     6934.42    141.90 o 
   5   2   6       92.39      112.01     53.31 o 
   6   2   6     5152.63     5064.19    123.45 o 
   7   2   6    11061.46    10373.11    230.09 o 
   8   2   6     6672.75     6532.96    211.93 o 
   9   2   6      729.87      964.80    142.10 o 
  -8   3   6     7970.93     7785.12    246.55 o 
  -7   3   6     2660.79     2539.03    125.03 o 
  -6   3   6     1576.62     1550.87    111.92 o 
  -5   3   6    10006.98     9367.54    139.38 o 
  -4   3   6     1109.62     1140.17     45.09 o 
  -3   3   6     4728.66     4584.69     49.91 o 
  -2   3   6     2728.47     2835.84     32.69 o 
  -1   3   6    14287.08    13742.08     96.31 o 
   0   3   6    12852.27    12861.36     91.07 o 
   1   3   6     2343.54     2162.61     30.01 o 
   2   3   6     1028.62     1236.43     54.63 o 
   3   3   6     4949.13     4582.79    102.81 o 
   4   3   6     1693.85     1794.61     59.40 o 
   5   3   6    13258.25    12949.34    190.96 o 
   6   3   6     1024.85     1139.69     79.28 o 
   7   3   6     2804.66     2671.49     98.71 o 
   8   3   6     6835.32     7040.61    221.40 o 
   9   3   6     1197.00     1208.39    115.45 o 
  -8   4   6      973.42      887.52    139.09 o 
  -7   4   6        9.91      -99.11     99.11 o 
  -6   4   6      287.77      145.80     73.19 o 
  -5   4   6      617.78      474.35     70.28 o 
  -4   4   6    23782.45    23228.52    231.41 o 
  -3   4   6     2857.73     2717.39     54.79 o 
  -2   4   6     9586.52     9221.69     83.04 o 
  -1   4   6    22606.79    21533.17    100.56 o 
   0   4   6      136.95      138.42     25.85 o 
   1   4   6     5383.75     5302.50     58.95 o 
   2   4   6      604.35      660.58     39.02 o 
   3   4   6    14463.67    14643.15    197.09 o 
   4   4   6      500.44      644.36     61.13 o 
   5   4   6     3424.75     3407.04     77.77 o 
   6   4   6     4839.36     4635.70     92.07 o 
   7   4   6      177.66      182.32     68.41 o 
   8   4   6     5543.31     5357.17    185.20 o 
   9   4   6     1597.80     1703.75    180.30 o 
  -8   5   6     5285.71     5597.29    597.50 o 
  -7   5   6     1714.73     1466.09    129.72 o 
  -6   5   6        8.07      -14.60     87.84 o 
  -5   5   6      306.72      288.55     70.15 o 
  -4   5   6      455.40      381.83     59.08 o 
  -3   5   6     1237.91     1246.65     47.15 o 
  -2   5   6     3907.99     3979.39     75.66 o 
  -1   5   6     4823.68     4752.06     65.41 o 
   0   5   6    22240.85    21480.57    166.51 o 
   1   5   6      370.17      431.30     49.45 o 
   2   5   6    24310.52    23970.79    344.44 o 
   3   5   6     4834.87     5158.22     74.10 o 
   4   5   6      109.49      197.86     48.31 o 
   5   5   6    21650.83    21280.12    267.85 o 
   6   5   6        2.69      -33.69     53.14 o 
   7   5   6       72.83        2.86     67.82 o 
   8   5   6      215.66      169.66    106.14 o 
  -7   6   6    10491.58    10597.01    443.28 o 
  -6   6   6       11.90      134.80     87.06 o 
  -5   6   6      304.38      249.52     80.52 o 
  -4   6   6    19494.08    19564.71    211.73 o 
  -3   6   6     1070.96     1042.50     75.78 o 
  -2   6   6     3331.49     3507.20    104.18 o 
  -1   6   6      196.05      307.45     54.73 o 
   0   6   6     4708.54     4679.75     94.45 o 
   1   6   6       85.37       79.85     49.93 o 
   2   6   6     3510.25     3602.83     74.93 o 
   3   6   6     8369.57     8560.68    111.31 o 
   4   6   6       41.16       54.97     53.96 o 
   5   6   6     2462.83     2580.60    115.42 o 
   6   6   6     3304.42     3188.71    122.76 o 
   7   6   6       62.56      -18.90     78.95 o 
   8   6   6      611.20      547.91    225.18 o 
  -6   7   6      585.40      571.00    149.14 o 
  -5   7   6     3480.21     3576.88    156.93 o 
  -4   7   6      229.84      251.17     96.45 o 
  -3   7   6     3066.37     2936.65     92.25 o 
  -2   7   6      554.28      623.14     62.94 o 
  -1   7   6       73.44       71.43     57.50 o 
   0   7   6    10754.60    10749.66    156.75 o 
   1   7   6     4804.87     5038.36    107.21 o 
   2   7   6    13708.56    14147.38    152.55 o 
   3   7   6     3925.34     3754.82     98.50 o 
   4   7   6     2568.02     2539.99     99.40 o 
   5   7   6     1061.58     1159.16     74.66 o 
   6   7   6      217.52      242.70     98.84 o 
   7   7   6       22.53       72.00    240.61 o 
  -5   8   6      240.00      373.85    233.86 o 
  -4   8   6      642.35      744.36    116.71 o 
  -3   8   6     1332.01     1669.99    131.02 o 
  -2   8   6     3597.45     3655.84     99.63 o 
  -1   8   6     4185.48     4176.80    115.84 o 
   0   8   6       18.44       29.76     59.01 o 
   1   8   6      773.85      721.65     82.64 o 
   2   8   6     1132.18     1160.79     76.06 o 
   3   8   6      390.99      406.13     67.60 o 
   4   8   6      102.19      103.10     63.59 o 
   5   8   6     6799.15     6541.88    170.66 o 
  -4   9   6     2071.19     1740.49    301.52 o 
  -3   9   6     3150.36     3213.05    209.85 o 
  -2   9   6     5444.77     5328.73    254.32 o 
  -1   9   6     1265.53     1156.07     90.65 o 
   0   9   6     1887.74     2087.68    104.97 o 
   1   9   6     7784.40     7522.14    151.95 o 
   2   9   6     1259.95     1298.86     94.92 o 
   3   9   6      100.41       37.42     77.00 o 
   4   9   6       47.19      185.54    108.74 o 
  -1  10   6      188.75      119.56    205.33 o 
   0  10   6     1481.99     1251.09    249.45 o 
   2  10   6     2255.90     1936.74    275.32 o 
  -1  -9   7      813.83      651.42    207.34 o 
   0  -9   7      447.64      550.32    201.87 o 
   1  -9   7     2308.07     1802.05    291.88 o 
  -4  -8   7     1637.92     1901.50    181.62 o 
  -3  -8   7     1176.94     1190.45     96.24 o 
  -2  -8   7        4.00      -46.59     71.11 o 
  -1  -8   7     1759.77     1592.52     91.24 o 
   0  -8   7       58.50      -13.70     77.48 o 
   1  -8   7        2.48       13.27     80.18 o 
   2  -8   7     4892.20     5174.74    159.09 o 
   3  -8   7     1352.01     1314.58    136.09 o 
   4  -8   7     1206.60     1153.69    189.97 o 
  -5  -7   7     5746.96     5747.73    156.89 o 
  -4  -7   7        0.46      -35.40     70.58 o 
  -3  -7   7     1753.27     1478.97     85.60 o 
  -2  -7   7     1657.93     1522.40     97.92 o 
  -1  -7   7      670.43      732.06     96.58 o 
   0  -7   7     3158.77     3344.86    116.22 o 
   1  -7   7      480.95      419.55     79.98 o 
   2  -7   7    11767.38    11540.80    220.12 o 
   3  -7   7      741.26      826.17     78.76 o 
   4  -7   7      517.65      451.89     80.15 o 
   5  -7   7      687.56      981.97    148.94 o 
  -6  -6   7      464.44      274.16    165.77 o 
  -5  -6   7       40.25      -17.47     80.30 o 
  -4  -6   7     3335.18     3210.13    113.14 o 
  -3  -6   7      850.05      950.01     79.67 o 
  -2  -6   7      605.85      526.10     76.40 o 
  -1  -6   7    15592.91    14919.23    203.54 o 
   0  -6   7       21.56      -52.22     61.56 o 
   1  -6   7      234.38      308.43     68.20 o 
   2  -6   7     5202.52     4621.22    138.14 o 
   3  -6   7     1826.32     1609.55     81.71 o 
   4  -6   7     1093.65     1013.73     98.96 o 
   5  -6   7      171.27       66.48     84.21 o 
   6  -6   7     8736.66     8622.69    253.16 o 
  -7  -5   7     2201.08     2177.10    103.91 o 
  -6  -5   7     2177.72     2213.52    108.50 o 
  -5  -5   7     4413.63     4061.30    122.79 o 
  -4  -5   7       32.08       72.15     65.46 o 
  -3  -5   7     7795.53     7432.75    130.27 o 
  -2  -5   7      906.43      851.35     71.61 o 
  -1  -5   7     4146.60     4095.31    106.75 o 
   0  -5   7      496.79      492.40     72.59 o 
   1  -5   7      241.13      236.99     62.87 o 
   2  -5   7     4875.80     4453.41     98.52 o 
   3  -5   7     3723.00     3562.17    134.05 o 
   4  -5   7     1414.77     1535.37     98.89 o 
   5  -5   7      594.74      526.10     71.45 o 
   6  -5   7      822.72      946.14    103.30 o 
   7  -5   7     1226.91     1304.40    123.99 o 
  -8  -4   7     1153.04      982.67    246.07 o 
  -7  -4   7      746.06      787.66     93.42 o 
  -6  -4   7     1310.83     1181.86     88.47 o 
  -5  -4   7     4363.04     4277.47    107.26 o 
  -4  -4   7    14855.99    14051.94    208.37 o 
  -3  -4   7     7616.79     7177.43    130.54 o 
  -2  -4   7     1034.18     1107.96     72.03 o 
  -1  -4   7    13008.64    12392.17    199.85 o 
   0  -4   7     5055.04     4662.23    129.57 o 
   1  -4   7      901.17     1021.68     76.03 o 
   2  -4   7     2131.84     1679.20     79.20 o 
   3  -4   7     8845.37     8259.77    188.16 o 
   4  -4   7     2560.97     2405.18     95.64 o 
   5  -4   7     2323.89     2259.58    107.36 o 
   6  -4   7     8807.25     8525.88    181.05 o 
   7  -4   7     3072.06     3026.14    131.54 o 
   8  -4   7     3348.94     3212.34    181.16 o 
  -8  -3   7     2042.57     2047.82    112.24 o 
  -7  -3   7       11.09       43.93     79.17 o 
  -6  -3   7     2424.61     2377.83     77.38 o 
  -5  -3   7       11.53       36.05     69.39 o 
  -4  -3   7      111.30       56.23     46.50 o 
  -3  -3   7      970.15     1089.52     58.82 o 
  -2  -3   7     6616.01     6446.06    111.16 o 
  -1  -3   7    16391.96    15880.86    221.97 o 
   0  -3   7    12377.23    11493.39    154.69 o 
   1  -3   7    10208.96     9382.99    166.16 o 
   2  -3   7       38.76      -26.13     86.75 o 
   3  -3   7    13023.06    12184.39    317.58 o 
   4  -3   7    12809.99    12423.58    273.55 o 
   5  -3   7     1363.88     1153.72     74.76 o 
   6  -3   7      107.89       53.72     67.80 o 
   7  -3   7     4819.55     4835.46    179.72 o 
   8  -3   7        5.13      123.76    111.19 o 
  -9  -2   7     1045.25     1096.47    237.87 o 
  -8  -2   7     2754.70     2572.59    151.21 o 
  -7  -2   7      521.53      550.83     89.08 o 
  -6  -2   7     3081.05     2939.75     94.42 o 
  -5  -2   7    20056.93    20091.18    204.88 o 
  -4  -2   7     8892.97     8649.80    109.09 o 
  -3  -2   7     7820.29     7656.46    130.44 o 
  -2  -2   7     9370.07     9189.10    257.55 o 
  -1  -2   7      359.94      455.24     54.24 o 
   0  -2   7     4067.33     3967.65     75.46 o 
   1  -2   7     1438.88     1368.82     68.65 o 
   2  -2   7    20378.72    19727.38    525.25 o 
   3  -2   7      960.10     1039.67     80.08 o 
   4  -2   7     3196.07     3221.09    102.75 o 
   5  -2   7       34.12      -58.77     58.77 o 
   6  -2   7      137.85       99.08     74.06 o 
   7  -2   7     1222.80     1158.45     92.73 o 
   8  -2   7     6267.42     6518.20    196.03 o 
   9  -2   7      552.15     1037.32    258.93 o 
  -9  -1   7       11.66     -188.05    188.05 o 
  -8  -1   7     1173.29      733.54    113.78 o 
  -7  -1   7      726.96      859.35     72.76 o 
  -6  -1   7     1810.28     1883.66     78.92 o 
  -5  -1   7     1868.22     1874.79     66.95 o 
  -4  -1   7      190.68      253.84     57.43 o 
  -3  -1   7      629.61      638.72     39.22 o 
  -2  -1   7     3028.57     2944.93     72.84 o 
  -1  -1   7    29006.13    27272.39    345.09 o 
   0  -1   7     1714.82     1762.86     60.00 o 
   1  -1   7    59864.50    56487.31    626.18 o 
   2  -1   7     1224.67     1124.49     63.56 o 
   3  -1   7       17.38       75.57     47.83 o 
   4  -1   7    13625.35    12618.95    183.76 o 
   5  -1   7      608.25      605.46     71.73 o 
   6  -1   7     2483.12     2649.93    107.57 o 
   7  -1   7       29.89      140.58     65.70 o 
   8  -1   7     6709.91     6933.83    183.76 o 
   9  -1   7      438.24      366.85    163.57 o 
  -9   0   7        6.15       27.94    121.07 o 
  -8   0   7    23981.72    25270.30    296.18 o 
  -7   0   7       38.91       99.66     75.59 o 
  -6   0   7     2864.84     2928.19    100.35 o 
  -5   0   7     9491.12     8979.02    112.42 o 
  -4   0   7        0.28       -6.56     46.09 o 
  -3   0   7     3832.97     3489.42     35.66 o 
  -2   0   7      243.56      182.77     29.31 o 
  -1   0   7    17579.68    17428.04    168.54 o 
   0   0   7      103.35      163.29     25.72 o 
   1   0   7      398.82      385.86     46.74 o 
   2   0   7     4512.87     4143.09     81.17 o 
   3   0   7      311.61      422.73     44.48 o 
   4   0   7     4115.64     3591.74    100.18 o 
   5   0   7    29312.80    29759.09    262.64 o 
   6   0   7      189.88      167.49     64.80 o 
   7   0   7      899.02      982.13     99.69 o 
   8   0   7     7487.81     8057.27    200.53 o 
   9   0   7      681.47      781.54    166.41 o 
  -9   1   7     1365.06     1556.78    435.49 o 
  -8   1   7      759.06      755.53     88.49 o 
  -7   1   7     2764.06     2500.06    131.36 o 
  -6   1   7     1140.93     1058.99     84.04 o 
  -5   1   7      615.77      642.66     64.94 o 
  -4   1   7    16883.67    16760.94    140.21 o 
  -3   1   7     1893.08     1857.87     41.38 o 
  -2   1   7     6400.34     6119.63     68.08 o 
  -1   1   7    24203.09    23565.77    115.77 o 
   0   1   7     9806.36     9516.69    141.62 o 
   1   1   7    36346.68    33560.87    220.23 o 
   2   1   7      742.13      705.96     44.25 o 
   3   1   7     4298.84     4672.11     63.20 o 
   4   1   7        9.87       77.54     56.37 o 
   5   1   7     3520.93     3535.02    111.80 o 
   6   1   7     1619.71     1771.27     87.58 o 
   7   1   7     4774.76     4790.49    130.86 o 
   8   1   7     3196.73     3647.84    168.92 o 
   9   1   7        4.12        9.01     88.94 o 
  -9   2   7     1304.67     1196.12    262.30 o 
  -8   2   7     8470.47     8077.05    184.33 o 
  -7   2   7      247.34      191.35     74.09 o 
  -6   2   7     3957.15     3908.51    127.82 o 
  -5   2   7     2654.97     2631.99    113.30 o 
  -4   2   7      479.91      418.87     38.55 o 
  -3   2   7     1393.25     1406.23     37.97 o 
  -2   2   7    10372.14    10188.98    116.46 o 
  -1   2   7        2.67       17.56     18.50 o 
   0   2   7     3032.41     2978.30     49.16 o 
   1   2   7     1165.81     1097.57     44.90 o 
   2   2   7     1433.66     1492.47     57.87 o 
   3   2   7     2869.68     2784.28     77.14 o 
   4   2   7    10700.52    10580.75    313.69 o 
   5   2   7    30612.08    31263.35    333.28 o 
   6   2   7    15596.59    15058.39    172.98 o 
   7   2   7      960.38     1014.76     82.53 o 
   8   2   7       14.28       24.29     91.64 o 
   9   2   7     3571.84     3627.32    212.70 o 
  -8   3   7      233.13      230.01    106.93 o 
  -7   3   7     5800.79     5527.55    168.93 o 
  -6   3   7     4588.41     4402.88    126.13 o 
  -5   3   7     1938.87     1921.87     76.30 o 
  -4   3   7    14637.88    14819.91    121.79 o 
  -3   3   7    35158.02    34525.17    166.04 o 
  -2   3   7    13507.92    13368.72     78.44 o 
  -1   3   7      540.62      486.04     21.06 o 
   0   3   7     2093.61     1960.97     29.67 o 
   1   3   7     1894.01     1779.53     38.13 o 
   2   3   7      296.48      280.69     38.49 o 
   3   3   7      172.80      253.41     58.43 o 
   4   3   7    14824.04    14733.07    139.62 o 
   5   3   7      611.55      663.09     79.35 o 
   6   3   7      142.00      201.04     62.04 o 
   7   3   7      450.27      430.54     67.94 o 
   8   3   7     1322.28     1379.63    114.87 o 
   9   3   7      795.70      647.97    124.53 o 
  -8   4   7       93.92       95.57    115.16 o 
  -7   4   7        7.89      -55.96    101.13 o 
  -6   4   7     8033.95     7442.66    218.78 o 
  -5   4   7     6290.94     5784.77    138.35 o 
  -4   4   7      102.55      173.30     61.56 o 
  -3   4   7     2929.94     3064.80     50.99 o 
  -2   4   7     3309.37     3339.21     41.37 o 
  -1   4   7      617.73      636.15     30.28 o 
   0   4   7      846.59      767.35     28.38 o 
   1   4   7    17431.95    16993.09    148.40 o 
   2   4   7     1602.60     1641.18     57.24 o 
   3   4   7    19250.58    18985.64    176.68 o 
   4   4   7     7876.71     7814.82     98.80 o 
   5   4   7      960.35      906.78     56.75 o 
   6   4   7    12505.03    12050.42    165.91 o 
   7   4   7      168.36      192.44     68.75 o 
   8   4   7     2815.99     2868.83    162.66 o 
   9   4   7      285.60      248.90    134.95 o 
  -8   5   7     1123.48     1662.22    278.86 o 
  -7   5   7      245.69      388.29    148.70 o 
  -6   5   7    12413.96    12208.98    264.41 o 
  -5   5   7     2502.18     2395.14     93.92 o 
  -4   5   7      179.05      178.99     56.25 o 
  -3   5   7    12827.61    12405.94    116.03 o 
  -2   5   7     5578.06     5425.36     66.11 o 
  -1   5   7       52.62       79.23     30.37 o 
   0   5   7     7207.65     6764.32     83.71 o 
   1   5   7      834.32      816.60     47.34 o 
   2   5   7      292.20      346.02     44.33 o 
   3   5   7     8058.62     8013.10    108.87 o 
   4   5   7     1009.42      999.44     61.01 o 
   5   5   7      528.13      606.29     54.54 o 
   6   5   7      181.49      202.64     52.02 o 
   7   5   7     4435.09     4557.28    374.50 o 
   8   5   7     2275.62     1975.55    156.79 o 
  -7   6   7      156.69      238.03    165.37 o 
  -6   6   7     8884.62     9364.88    246.23 o 
  -5   6   7      294.05      189.55     84.05 o 
  -4   6   7      215.37      189.32     70.73 o 
  -3   6   7       99.79      111.95     57.31 o 
  -2   6   7    18757.10    18334.80    197.87 o 
  -1   6   7     1298.39     1240.03     66.66 o 
   0   6   7      751.83      842.48     55.43 o 
   1   6   7    19815.49    19643.73    174.91 o 
   2   6   7      294.14      368.36     58.94 o 
   3   6   7    10104.21    10183.51    128.01 o 
   4   6   7      362.35      298.19     70.62 o 
   5   6   7      162.08      274.83     74.25 o 
   6   6   7      149.62       82.69     66.95 o 
   7   6   7      676.65      645.63     92.52 o 
   8   6   7     1209.65     1118.97    191.26 o 
  -6   7   7     4259.93     3847.28    374.57 o 
  -5   7   7       29.34        2.87    105.06 o 
  -4   7   7       55.75       87.52     90.64 o 
  -3   7   7       16.73      110.03     66.73 o 
  -2   7   7     3124.70     3049.29     97.38 o 
  -1   7   7      696.80      813.65     80.36 o 
   0   7   7     6749.51     6322.71    107.51 o 
   1   7   7      113.05      144.42     62.15 o 
   2   7   7     5306.76     5529.97     99.50 o 
   3   7   7      662.85      630.70     64.04 o 
   4   7   7     2087.00     2347.39     99.63 o 
   5   7   7     2612.95     2652.73    129.53 o 
   6   7   7     4509.79     4822.42    165.80 o 
  -4   8   7      187.24      454.39    137.93 o 
  -3   8   7     2797.96     3150.74    119.77 o 
  -2   8   7     6408.16     6113.13    138.74 o 
  -1   8   7     6912.58     7011.21    142.61 o 
   0   8   7       25.97      107.67     66.69 o 
   1   8   7     1149.65     1129.89     83.18 o 
   2   8   7      441.45      376.39     64.02 o 
   3   8   7     4370.40     4682.43    115.00 o 
   4   8   7     2723.70     2565.05    108.08 o 
   5   8   7      378.69      312.11     90.95 o 
  -3   9   7      720.75      792.54    266.64 o 
  -2   9   7     1632.21     1684.75    152.91 o 
  -1   9   7     4724.74     5151.28    135.75 o 
   0   9   7      162.86      133.55     69.09 o 
   1   9   7      189.05      103.76     70.83 o 
   2   9   7     2095.43     2074.22    111.54 o 
   3   9   7     9252.79     9459.65    236.77 o 
   4   9   7      605.30      811.59    145.71 o 
   0  10   7     1273.20      789.64    249.12 o 
  -3  -8   8      117.29       13.86    100.50 o 
  -2  -8   8     1056.58     1110.09    102.01 o 
  -1  -8   8     2045.70     1995.42     95.90 o 
   0  -8   8      257.09      382.52     93.55 o 
   1  -8   8     1137.10     1289.75     97.29 o 
   2  -8   8      671.55      815.42    124.03 o 
   3  -8   8      115.81      139.62    167.73 o 
  -5  -7   8     2084.85     2023.69    271.30 o 
  -4  -7   8      631.94      437.86     88.22 o 
  -3  -7   8      851.24      943.32     86.89 o 
  -2  -7   8     4269.56     4067.19    124.31 o 
  -1  -7   8      104.03      -83.90     83.90 o 
   0  -7   8    13192.40    12824.42    197.39 o 
   1  -7   8      186.67      149.53     67.30 o 
   2  -7   8       25.15       50.28     74.21 o 
   3  -7   8     1744.35     1788.81     97.24 o 
   4  -7   8     1946.24     1956.75    101.72 o 
   5  -7   8      819.58      922.80    175.01 o 
  -6  -6   8        7.25       62.43    128.24 o 
  -5  -6   8      770.19      371.27    135.61 o 
  -4  -6   8       26.19      130.89     68.06 o 
  -3  -6   8     1263.94     1417.48     80.21 o 
  -2  -6   8     5464.94     5299.91    141.30 o 
  -1  -6   8      533.85      449.02     76.24 o 
   0  -6   8     1006.03     1001.79     96.45 o 
   1  -6   8      159.62      169.90     76.98 o 
   2  -6   8       96.63      119.26     75.16 o 
   3  -6   8      726.33      737.83     78.23 o 
   4  -6   8    12988.29    12879.31    256.14 o 
   5  -6   8       14.98      -24.86     79.73 o 
   6  -6   8     1138.63      815.29    135.10 o 
  -6  -5   8      557.22      577.32    109.78 o 
  -5  -5   8    14357.44    14290.27    233.37 o 
  -4  -5   8      873.95      918.06     72.70 o 
  -3  -5   8     7601.43     7661.47    164.59 o 
  -2  -5   8     2713.55     2654.52     91.31 o 
  -1  -5   8     2631.64     2432.68     86.82 o 
   0  -5   8     7079.06     7064.77    162.11 o 
   1  -5   8       18.50      168.32     70.26 o 
   2  -5   8     1362.36     1142.31     93.00 o 
   3  -5   8     1712.99     1658.26     74.61 o 
   4  -5   8     5733.34     5518.97    131.70 o 
   5  -5   8        1.67      -65.10     70.90 o 
   6  -5   8      524.46      481.59     80.55 o 
   7  -5   8     1089.88     1185.62    123.98 o 
  -7  -4   8     1110.04     1194.81    115.14 o 
  -6  -4   8     7485.44     7021.57    173.06 o 
  -5  -4   8      202.00      246.05     79.62 o 
  -4  -4   8      209.82      174.55     58.94 o 
  -3  -4   8      407.12      376.26     60.83 o 
  -2  -4   8      395.70      344.39     76.79 o 
  -1  -4   8      603.32      664.40     72.51 o 
   0  -4   8     5902.27     5850.52    131.96 o 
   1  -4   8     8661.70     8082.54    157.73 o 
   2  -4   8     3511.87     3148.72    115.27 o 
   3  -4   8     3602.01     3685.18    137.95 o 
   4  -4   8    11062.20    10704.51    179.57 o 
   5  -4   8     6352.93     5716.00    163.68 o 
   6  -4   8     2263.10     2217.93    103.09 o 
   7  -4   8      206.78      224.59     90.85 o 
  -8  -3   8     5552.49     5622.12    209.51 o 
  -7  -3   8     4821.15     4530.71    129.83 o 
  -6  -3   8      108.33      106.68     64.72 o 
  -5  -3   8     8106.93     7484.05    130.79 o 
  -4  -3   8    13213.04    12765.35    205.11 o 
  -3  -3   8     8089.51     7579.38    116.46 o 
  -2  -3   8      509.98      524.92     59.24 o 
  -1  -3   8      277.37      211.43     56.90 o 
   0  -3   8     4491.80     4098.77    110.58 o 
   1  -3   8      404.68      410.39     68.04 o 
   2  -3   8      401.29      305.81     81.76 o 
   3  -3   8     9741.66     9461.18    167.13 o 
   4  -3   8     6553.29     6485.07    140.37 o 
   5  -3   8      307.89      347.00     70.95 o 
   6  -3   8     1235.16     1213.27     78.39 o 
   7  -3   8       23.47       59.52     84.31 o 
   8  -3   8     1487.66     1441.73    115.30 o 
  -8  -2   8      507.98      599.93     95.93 o 
  -7  -2   8     5140.65     4768.91    142.47 o 
  -6  -2   8     5253.00     5352.52    123.83 o 
  -5  -2   8       54.69      -54.92     61.12 o 
  -4  -2   8     1526.37     1352.37     76.50 o 
  -3  -2   8    17191.00    16826.71    145.65 o 
  -2  -2   8     5691.89     5503.77    115.08 o 
  -1  -2   8    12069.99    12042.34    195.76 o 
   0  -2   8    26843.30    25964.67    716.83 o 
   1  -2   8     3851.37     3625.85    164.80 o 
   2  -2   8     7630.17     7333.12    273.94 o 
   3  -2   8      287.20      359.56     87.80 o 
   4  -2   8       18.50      101.24     53.26 o 
   5  -2   8     4794.41     4997.27    122.53 o 
   6  -2   8      590.20      544.80     89.38 o 
   7  -2   8     4045.22     3653.99    119.69 o 
   8  -2   8      226.27      187.96     93.85 o 
  -8  -1   8      720.77      718.70    100.33 o 
  -7  -1   8     9042.24     9001.13    177.76 o 
  -6  -1   8      113.40      162.06     66.86 o 
  -5  -1   8      303.94      380.74     77.94 o 
  -4  -1   8     6237.12     6107.30    103.93 o 
  -3  -1   8     2813.37     2830.50     74.93 o 
  -2  -1   8     1887.83     1707.86     70.84 o 
  -1  -1   8    13240.34    12833.18    219.15 o 
   0  -1   8     4518.94     4699.12    115.13 o 
   1  -1   8     2749.14     2786.27     94.93 o 
   2  -1   8     1851.84     2019.89     93.96 o 
   3  -1   8     1577.43     1513.73     84.49 o 
   4  -1   8     4515.10     4366.47     94.29 o 
   5  -1   8       96.89      186.76     69.43 o 
   6  -1   8    19440.10    19748.91    333.20 o 
   7  -1   8      962.05     1081.38    101.18 o 
   8  -1   8       69.22      106.09     99.60 o 
   9  -1   8     9171.25    10696.91    453.89 o 
  -8   0   8      195.86      245.83     90.84 o 
  -7   0   8     3039.50     2969.72    106.44 o 
  -6   0   8     1032.08     1143.62     74.04 o 
  -5   0   8        2.25       39.47     55.12 o 
  -4   0   8        1.95        3.93     43.89 o 
  -3   0   8    60767.73    58828.76    227.75 o 
  -2   0   8     1524.88     1396.17     46.41 o 
  -1   0   8     8017.72     7589.25     97.49 o 
   0   0   8    15411.25    15474.49    131.78 o 
   1   0   8      451.70      471.13     44.29 o 
   2   0   8     6920.85     6549.64    113.25 o 
   3   0   8    12513.76    11161.85    154.77 o 
   4   0   8     3080.65     2858.63     90.00 o 
   5   0   8      564.89      640.41     90.34 o 
   6   0   8     1066.31     1139.41     85.61 o 
   7   0   8      667.54      626.96     87.95 o 
   8   0   8      121.00       63.99    105.02 o 
   9   0   8     2257.37     2264.14    267.45 o 
  -8   1   8       21.64       43.18    101.75 o 
  -7   1   8     3954.28     3435.24    136.99 o 
  -6   1   8     5552.30     5995.40    142.82 o 
  -5   1   8      111.13       69.69     56.67 o 
  -4   1   8     2143.76     1928.61     67.37 o 
  -3   1   8     7308.37     6631.75     87.19 o 
  -2   1   8      370.15      393.28     37.34 o 
  -1   1   8    10524.46     9533.13     96.27 o 
   0   1   8      757.86      806.21     37.79 o 
   1   1   8    22008.64    21093.88    159.65 o 
   2   1   8     4879.44     4940.83     75.83 o 
   3   1   8    26960.61    26627.57    464.35 o 
   4   1   8     9096.76     8811.09    216.23 o 
   5   1   8     3581.18     3519.43    107.09 o 
   6   1   8    11084.28    11331.71    206.19 o 
   7   1   8      712.25      643.26     90.76 o 
   8   1   8      117.41       55.22    102.50 o 
   9   1   8      128.84      198.77    143.96 o 
  -8   2   8      690.36      820.74    109.42 o 
  -7   2   8     1638.91     1563.34     94.71 o 
  -6   2   8     9636.95     9714.37    214.77 o 
  -5   2   8     3389.20     3211.00    109.38 o 
  -4   2   8     1967.44     1876.11     52.77 o 
  -3   2   8    16337.87    16104.02    228.49 o 
  -2   2   8    11463.95    11010.77     91.02 o 
  -1   2   8     3086.20     2934.38     39.59 o 
   0   2   8       39.80       42.38     24.78 o 
   1   2   8     2162.47     2042.48     60.64 o 
   2   2   8     3374.31     3346.58     67.61 o 
   3   2   8    15598.97    14753.00    229.91 o 
   4   2   8      744.57      635.53     62.38 o 
   5   2   8      157.70      165.50     55.29 o 
   6   2   8     2283.97     2240.81    103.36 o 
   7   2   8     3552.59     3455.85    125.62 o 
   8   2   8     1329.51     1838.78    185.40 o 
   9   2   8     3018.65     3046.07    299.11 o 
  -8   3   8     1323.78     1321.44    185.20 o 
  -7   3   8     1818.82     1832.49    113.09 o 
  -6   3   8     4323.62     4032.92    129.91 o 
  -5   3   8    13502.18    13432.56    222.11 o 
  -4   3   8     2347.86     2303.24     69.60 o 
  -3   3   8      275.11      257.56     34.93 o 
  -2   3   8     9782.96     9122.89     71.05 o 
  -1   3   8      427.00      439.62     24.90 o 
   0   3   8     1329.96     1331.86     32.81 o 
   1   3   8    18818.16    17790.19    153.15 o 
   2   3   8    43614.93    41567.84    390.44 o 
   3   3   8    12442.56    11877.54    187.79 o 
   4   3   8     4012.99     4033.68     87.24 o 
   5   3   8     2350.82     2313.56     95.66 o 
   6   3   8     1233.59     1205.99     73.59 o 
   7   3   8       51.96      -15.67     72.75 o 
   8   3   8     1511.30     1628.67    143.99 o 
  -8   4   8      118.87       42.43    239.16 o 
  -7   4   8     9159.13     8787.64    273.80 o 
  -6   4   8     4201.46     3730.84    179.28 o 
  -5   4   8     1246.86     1326.00    108.64 o 
  -4   4   8     1306.10     1313.56     69.35 o 
  -3   4   8      420.92      486.80     45.72 o 
  -2   4   8      137.06      148.41     28.19 o 
  -1   4   8    11276.84    10804.07     80.25 o 
   0   4   8     4469.69     4377.70     69.43 o 
   1   4   8     5071.38     4772.59    115.66 o 
   2   4   8     1762.58     1642.30     67.60 o 
   3   4   8      348.08      408.04     57.71 o 
   4   4   8     2481.66     2474.38     67.28 o 
   5   4   8      344.69      170.49     62.96 o 
   6   4   8    21040.09    20394.98    224.26 o 
   7   4   8     1898.53     1788.96    112.01 o 
   8   4   8     6354.04     6049.99    249.77 o 
  -7   5   8      397.43      353.18    101.91 o 
  -6   5   8      389.26      395.48    107.18 o 
  -5   5   8     5753.68     5536.07    164.07 o 
  -4   5   8       25.35       50.22     56.18 o 
  -3   5   8     4902.58     4803.85     79.13 o 
  -2   5   8      209.63      173.05     40.35 o 
  -1   5   8    16861.21    16497.49    137.00 o 
   0   5   8      504.23      525.50     44.08 o 
   1   5   8       84.41      101.54     47.17 o 
   2   5   8    18401.57    18206.88    158.13 o 
   3   5   8      353.44      393.72     56.70 o 
   4   5   8      238.18      395.66     62.30 o 
   5   5   8     1407.97     1332.44     67.38 o 
   6   5   8       93.87      192.19     60.61 o 
   7   5   8       26.38      216.05     85.02 o 
   8   5   8     3577.46     3533.55    253.14 o 
  -7   6   8     1130.82     1188.93    248.64 o 
  -6   6   8      665.40      554.03    143.86 o 
  -5   6   8     1587.65     1352.90    114.28 o 
  -4   6   8    12906.42    12087.37    188.33 o 
  -3   6   8      898.90      981.35     68.01 o 
  -2   6   8       35.76       64.04     52.40 o 
  -1   6   8    12628.52    12627.88    128.50 o 
   0   6   8     2276.68     2386.95     74.82 o 
   1   6   8     4749.30     4703.53     92.61 o 
   2   6   8        3.62       30.55     52.29 o 
   3   6   8     8621.44     8590.75    134.89 o 
   4   6   8      291.51      236.75     60.42 o 
   5   6   8       24.34       28.90     59.17 o 
   6   6   8    17440.62    17561.22    326.73 o 
   7   6   8      860.17     1061.32    128.09 o 
  -6   7   8      876.52      698.67    248.64 o 
  -5   7   8      311.06      167.43    159.82 o 
  -4   7   8       42.34     -119.48    119.48 o 
  -3   7   8     2678.39     2580.11    100.41 o 
  -2   7   8     2091.98     2285.55     88.06 o 
  -1   7   8    10279.83    10309.05    141.99 o 
   0   7   8      913.88      916.20     64.43 o 
   1   7   8      702.15      757.14     58.83 o 
   2   7   8      118.41      181.14     47.82 o 
   3   7   8      835.72      822.97     64.94 o 
   4   7   8     1732.26     1781.73     81.69 o 
   5   7   8     5726.52     6200.15    154.08 o 
   6   7   8       68.57        3.70     85.30 o 
  -4   8   8     7120.08     6505.52    383.97 o 
  -3   8   8     4478.31     4396.69    204.78 o 
  -2   8   8        4.03      -24.97     83.28 o 
  -1   8   8        1.42       35.46     76.33 o 
   0   8   8     6172.90     6498.06    144.29 o 
   1   8   8       15.37       36.73     62.57 o 
   2   8   8     2301.29     2324.06     85.82 o 
   3   8   8     3384.28     3389.41    106.85 o 
   4   8   8     3420.70     3406.22    125.72 o 
   5   8   8      316.87      197.99     85.28 o 
  -2   9   8       80.30      -45.98    123.20 o 
  -1   9   8     2534.90     2540.42    124.34 o 
   0   9   8     1221.48     1157.43     88.80 o 
   1   9   8     7977.30     8054.21    224.58 o 
   2   9   8      342.41      297.76     85.21 o 
   3   9   8      170.73       77.95    116.00 o 
   4   9   8     3512.87     3091.87    252.18 o 
  -2  -8   9     3461.94     3101.63    225.26 o 
  -1  -8   9     1914.20     1718.90    180.84 o 
   0  -8   9      619.75      552.37    111.25 o 
   1  -8   9     1007.24     1367.49    184.85 o 
   2  -8   9      186.23       77.31    135.04 o 
  -4  -7   9      342.65      297.01    115.64 o 
  -3  -7   9       26.51       50.56     76.61 o 
  -2  -7   9     1627.89     1567.98     98.42 o 
  -1  -7   9      572.04      433.77     96.11 o 
   0  -7   9     1661.19     1613.90    108.09 o 
   1  -7   9     1072.43     1110.10     85.60 o 
   2  -7   9     3830.41     3505.28    110.86 o 
   3  -7   9     1596.52     1538.50    101.58 o 
   4  -7   9      186.52      238.17    117.23 o 
  -6  -6   9      245.00      347.17    185.96 o 
  -5  -6   9       63.44      125.10     99.07 o 
  -4  -6   9    11343.66    11142.18    205.47 o 
  -3  -6   9       14.70       55.14     67.94 o 
  -2  -6   9     4748.03     4729.73    133.05 o 
  -1  -6   9      740.79      922.43     77.29 o 
   0  -6   9     1044.28     1231.72     89.46 o 
   1  -6   9      268.60      194.86     75.98 o 
   2  -6   9     1796.84     1973.59    112.69 o 
   3  -6   9     2470.40     2075.38    104.95 o 
   4  -6   9      117.07      271.74     90.29 o 
   5  -6   9        5.66      -95.87     95.87 o 
   6  -6   9      284.53      297.91    136.80 o 
  -6  -5   9      119.54       35.36    109.39 o 
  -5  -5   9     1477.77     1421.49    140.13 o 
  -4  -5   9      214.59       73.92     85.68 o 
  -3  -5   9     2327.33     2240.20     92.92 o 
  -2  -5   9     1191.39     1301.81     76.91 o 
  -1  -5   9       13.44        7.65     60.80 o 
   0  -5   9    13425.83    13652.66    212.68 o 
   1  -5   9     1869.86     1891.98     92.51 o 
   2  -5   9    16980.87    16038.16    341.78 o 
   3  -5   9     1873.93     1730.41     77.39 o 
   4  -5   9      195.19      118.78     69.06 o 
   5  -5   9     1748.94     1885.32    106.39 o 
   6  -5   9        1.63      102.31     85.83 o 
   7  -5   9      569.80      548.51    159.43 o 
  -7  -4   9     5830.21     5695.97    194.46 o 
  -6  -4   9      561.99      440.11     81.87 o 
  -5  -4   9       68.36       92.97     70.43 o 
  -4  -4   9     1950.59     1885.57     95.52 o 
  -3  -4   9       66.66      248.16     83.67 o 
  -2  -4   9     1847.04     2125.47    102.99 o 
  -1  -4   9     2530.88     2638.51    108.27 o 
   0  -4   9      312.32      255.89     76.68 o 
   1  -4   9      118.40      194.03     75.85 o 
   2  -4   9     1385.86     1521.09     82.86 o 
   3  -4   9      650.37      673.62     68.97 o 
   4  -4   9       17.86      -18.80     59.48 o 
   5  -4   9     1901.10     1776.44    110.20 o 
   6  -4   9     7754.30     7685.89    153.23 o 
   7  -4   9     2447.10     2726.18    171.79 o 
  -8  -3   9      129.01      196.41    211.51 o 
  -7  -3   9      898.34      921.69     94.43 o 
  -6  -3   9     6017.33     5966.52    129.49 o 
  -5  -3   9       54.12       38.46     62.07 o 
  -4  -3   9      591.72      634.60     68.04 o 
  -3  -3   9     7839.34     7647.86    144.82 o 
  -2  -3   9     8484.31     8248.56    137.31 o 
  -1  -3   9        3.46       33.81     81.34 o 
   0  -3   9     7741.06     8221.30    205.19 o 
   1  -3   9    23925.61    23115.87    301.82 o 
   2  -3   9    14844.06    13616.64    191.55 o 
   3  -3   9      650.68      553.65     62.94 o 
   4  -3   9      169.46      231.30     66.37 o 
   5  -3   9      225.06      204.80     66.52 o 
   6  -3   9      148.30      229.69     71.11 o 
   7  -3   9      369.01      444.97     77.74 o 
   8  -3   9     1316.26     1308.66    166.91 o 
  -8  -2   9     4812.50     4986.14    250.55 o 
  -7  -2   9     4025.51     3705.78    122.13 o 
  -6  -2   9      255.16      257.54     77.43 o 
  -5  -2   9     8306.44     8129.88    146.36 o 
  -4  -2   9      782.77      828.98     62.76 o 
  -3  -2   9     3106.65     3081.79     73.43 o 
  -2  -2   9    10659.66    10151.76    151.98 o 
  -1  -2   9     1587.62     1457.84     86.60 o 
   0  -2   9     1958.14     1717.28     97.87 o 
   1  -2   9      736.60      823.60     65.23 o 
   2  -2   9     4147.94     3987.44     98.23 o 
   3  -2   9     3096.01     2706.56     94.65 o 
   4  -2   9     2885.21     2706.09     97.80 o 
   5  -2   9    16567.98    15213.79    177.48 o 
   6  -2   9     5719.51     5512.95    165.69 o 
   7  -2   9    10877.19     9888.35    260.20 o 
   8  -2   9        1.72      -87.97     96.23 o 
  -8  -1   9      104.42      103.19     81.10 o 
  -7  -1   9     1143.95     1304.22    103.45 o 
  -6  -1   9     1953.88     1924.68     89.47 o 
  -5  -1   9     4186.54     4528.99    102.73 o 
  -4  -1   9     5132.72     4700.69     94.87 o 
  -3  -1   9       33.32       14.18     40.08 o 
  -2  -1   9    23512.10    21944.45    222.68 o 
  -1  -1   9     1649.75     1565.35     85.69 o 
   0  -1   9       74.35      201.43     76.31 o 
   1  -1   9     2275.68     2410.46     96.13 o 
   2  -1   9     1442.31     1152.88     77.93 o 
   3  -1   9       10.63       81.96     49.19 o 
   4  -1   9     4832.25     4273.17    106.42 o 
   5  -1   9     2520.14     2300.98     98.79 o 
   6  -1   9      217.63      176.64     67.63 o 
   7  -1   9     1659.21     1672.15    121.24 o 
   8  -1   9      258.89      328.65     91.49 o 
  -8   0   9        9.52       67.08     78.77 o 
  -7   0   9      373.76      452.58     76.44 o 
  -6   0   9      596.16      659.33     74.55 o 
  -5   0   9    29819.16    29995.80    232.98 o 
  -4   0   9       26.97       58.72     56.16 o 
  -3   0   9     1631.55     1637.73     78.82 o 
  -2   0   9     5871.39     5376.72    111.48 o 
  -1   0   9    15119.45    14435.12    163.87 o 
   0   0   9      405.55      407.27     32.35 o 
   1   0   9      234.41      279.79     41.59 o 
   2   0   9    27360.60    24654.72    438.62 o 
   3   0   9     1323.63     1104.00     56.48 o 
   4   0   9     3364.44     3053.93    101.23 o 
   5   0   9    13977.91    13910.61    219.58 o 
   6   0   9      547.58      617.67     85.12 o 
   7   0   9     9418.25     9982.21    215.84 o 
   8   0   9     1237.59     1335.92    193.88 o 
   9   0   9      405.09      550.32    220.35 o 
  -8   1   9       31.65       82.37     85.36 o 
  -7   1   9     2912.29     2926.67    112.74 o 
  -6   1   9     2888.59     2813.99     85.77 o 
  -5   1   9     4711.03     4675.29     93.89 o 
  -4   1   9     2910.70     2788.52     69.76 o 
  -3   1   9     2005.90     1679.62     69.61 o 
  -2   1   9    12594.63    12206.67    125.05 o 
  -1   1   9    12735.41    12525.24    177.92 o 
   0   1   9     8967.66     8954.70    109.72 o 
   1   1   9    13433.13    12322.72    152.65 o 
   2   1   9     1663.63     1575.23     69.02 o 
   3   1   9     4581.41     4293.14    123.50 o 
   4   1   9     6332.49     5964.32    123.10 o 
   5   1   9       10.64      -14.20     61.07 o 
   6   1   9     3158.41     3113.88    121.62 o 
   7   1   9     1384.40     1389.09    138.04 o 
   8   1   9     3314.89     3327.17    172.14 o 
   9   1   9     3833.56     4059.44    322.41 o 
  -8   2   9     7373.59     7096.54    245.11 o 
  -7   2   9     2131.36     1972.22    118.56 o 
  -6   2   9      131.61      103.71     90.09 o 
  -5   2   9    14242.81    13942.82    191.05 o 
  -4   2   9     4159.25     4199.28     72.91 o 
  -3   2   9      475.22      437.17     44.54 o 
  -2   2   9     5535.16     5397.69     78.00 o 
  -1   2   9    18274.66    17919.84    133.88 o 
   0   2   9     5025.31     4760.17     53.46 o 
   1   2   9     1725.85     1558.19     66.58 o 
   2   2   9     5160.14     5369.90    175.43 o 
   3   2   9     7610.33     6774.03    156.99 o 
   4   2   9     4345.02     4498.84     91.43 o 
   5   2   9      950.62      968.10     68.04 o 
   6   2   9      127.97       92.40     61.17 o 
   7   2   9     1017.54     1099.07    114.19 o 
   8   2   9     1713.71     1569.83    169.37 o 
  -8   3   9      164.39       98.52    227.27 o 
  -7   3   9       48.23      -83.20    109.58 o 
  -6   3   9     3160.09     3028.74    125.62 o 
  -5   3   9     2118.28     2233.91     94.05 o 
  -4   3   9      739.86      766.89     55.03 o 
  -3   3   9     3762.44     3509.21     92.37 o 
  -2   3   9     1427.48     1300.52     45.29 o 
  -1   3   9     8932.62     8328.92    115.55 o 
   0   3   9    46748.84    43236.18    383.47 o 
   1   3   9     9870.56     8973.55    102.91 o 
   2   3   9      147.42       96.08     59.59 o 
   3   3   9    12573.00    11759.48    180.37 o 
   4   3   9     3080.70     3091.16    109.70 o 
   5   3   9       67.78        3.89     70.97 o 
   6   3   9      797.78      890.14     85.71 o 
   7   3   9     8755.40     9199.68    230.94 o 
   8   3   9      684.09      852.97     99.75 o 
  -8   4   9     2557.88     1938.51    289.79 o 
  -7   4   9     2668.31     2476.98    167.31 o 
  -6   4   9       26.14       67.17    101.20 o 
  -5   4   9       86.43       37.52     79.06 o 
  -4   4   9     1696.55     1681.73     63.80 o 
  -3   4   9      181.37      195.65     40.26 o 
  -2   4   9    14154.13    12797.04     87.10 o 
  -1   4   9      231.01      232.11     33.26 o 
   0   4   9    11285.85    10988.61    113.24 o 
   1   4   9      198.39      183.70     64.85 o 
   2   4   9       28.47       38.16     54.21 o 
   3   4   9      574.60      604.33     62.79 o 
   4   4   9    15463.52    15731.76    185.44 o 
   5   4   9      905.91      853.56     87.28 o 
   6   4   9     4369.10     4204.74    120.53 o 
   7   4   9       26.56       57.74     83.51 o 
   8   4   9       56.78      116.15     99.43 o 
  -7   5   9      315.29      304.54    126.99 o 
  -6   5   9      928.26      872.88    105.44 o 
  -5   5   9     5157.41     4907.94    164.33 o 
  -4   5   9      149.86      247.58     64.55 o 
  -3   5   9    26980.45    26289.19    193.36 o 
  -2   5   9      331.81      325.93     42.58 o 
  -1   5   9     1714.31     1686.83     53.42 o 
   0   5   9    20903.35    19862.83    144.54 o 
   1   5   9      272.15      239.43     48.39 o 
   2   5   9     2429.95     2432.63     77.72 o 
   3   5   9      219.50      269.78     57.80 o 
   4   5   9    17936.12    18143.45    188.20 o 
   5   5   9       29.68        9.50     55.77 o 
   6   5   9       61.63      144.18     71.13 o 
   7   5   9     2960.06     2902.88    134.87 o 
   8   5   9       30.21       46.77    155.10 o 
  -6   6   9     1309.33      987.65    193.40 o 
  -5   6   9     3004.25     2584.54    266.34 o 
  -4   6   9     1036.54      989.56    119.74 o 
  -3   6   9       22.69       57.30     63.75 o 
  -2   6   9       53.23       72.75     45.71 o 
  -1   6   9      166.37      235.37     49.56 o 
   0   6   9     3084.76     3182.80     77.41 o 
   1   6   9     9893.44     9940.84    142.27 o 
   2   6   9     2084.11     1990.14     72.52 o 
   3   6   9      166.87      123.87     65.14 o 
   4   6   9    15571.07    15192.43    193.50 o 
   5   6   9     1387.57     1533.15     79.38 o 
   6   6   9     3376.96     3360.11    116.07 o 
   7   6   9        1.84      -62.02    128.90 o 
  -5   7   9     3971.22     4164.52    255.23 o 
  -4   7   9     1321.36     1212.99    159.90 o 
  -3   7   9    11248.25    11011.96    233.95 o 
  -2   7   9      367.14      423.54     72.68 o 
  -1   7   9       44.98       -8.83     53.32 o 
   0   7   9      143.19       99.45     51.97 o 
   1   7   9      778.75      715.55     54.04 o 
   2   7   9     1269.50     1304.19     83.26 o 
   3   7   9     7620.75     7583.81    152.65 o 
   4   7   9     5645.42     5613.46    122.68 o 
   5   7   9      345.90      324.16     81.70 o 
   6   7   9       35.80      275.62    155.40 o 
  -3   8   9     3491.93     3618.43    193.30 o 
  -2   8   9     3964.11     4202.71    153.91 o 
  -1   8   9     1742.26     1677.79    108.12 o 
   0   8   9     4692.38     5168.63    122.06 o 
   1   8   9     7703.07     7807.34    130.46 o 
   2   8   9     7688.24     8150.03    157.93 o 
   3   8   9      291.09      274.85     63.85 o 
   4   8   9     1098.74     1118.54     90.99 o 
   5   8   9     2700.49     2789.87    259.09 o 
  -1   9   9       67.06       95.52    132.57 o 
   0   9   9     2070.39     2315.22    133.94 o 
   1   9   9     1997.88     1818.49     97.92 o 
   2   9   9      137.13       -4.19    116.43 o 
   3   9   9      381.69      678.10    239.96 o 
   0  -8  10     1011.59      968.21    204.92 o 
   1  -8  10     4773.69     5426.73    373.53 o 
  -3  -7  10     3287.29     3529.42    187.19 o 
  -2  -7  10     1128.01     1146.78    113.45 o 
  -1  -7  10      400.17      303.77     92.24 o 
   0  -7  10      322.67      362.02     80.44 o 
   1  -7  10       57.59       56.13     67.15 o 
   2  -7  10       52.75      -68.76     68.76 o 
   3  -7  10     2266.19     2681.00    132.06 o 
   4  -7  10      414.22      501.30    261.02 o 
  -5  -6  10      139.58      -26.68    216.82 o 
  -4  -6  10      787.86      923.66    120.37 o 
  -3  -6  10       53.77       55.78     74.93 o 
  -2  -6  10     7887.24     7712.62    162.96 o 
  -1  -6  10       11.90        7.99     74.30 o 
   0  -6  10       63.97       31.26     71.77 o 
   1  -6  10    10050.26    10505.19    218.33 o 
   2  -6  10      142.40      162.59     74.71 o 
   3  -6  10      566.67      629.72     89.06 o 
   4  -6  10      421.52      376.07     76.12 o 
   5  -6  10      580.59      640.49    250.09 o 
  -5  -5  10       27.26     -100.99    108.12 o 
  -4  -5  10        3.38     -116.86    122.19 o 
  -3  -5  10     1013.20      983.75     88.35 o 
  -2  -5  10     5056.55     4809.78    132.30 o 
  -1  -5  10     1834.05     1903.60     92.77 o 
   0  -5  10     9749.34     9688.23    359.16 o 
   1  -5  10      417.01      555.66     82.12 o 
   2  -5  10     4211.89     4098.46    128.53 o 
   3  -5  10      342.97      400.74     71.47 o 
   4  -5  10      446.19      532.78     75.18 o 
   5  -5  10     4622.95     4286.83    142.42 o 
   6  -5  10     1552.38     1470.76    177.27 o 
  -7  -4  10        9.51      198.98    248.96 o 
  -6  -4  10      720.22      892.75     98.34 o 
  -5  -4  10      916.73     1077.42     92.67 o 
  -4  -4  10        3.10      -75.26     94.23 o 
  -3  -4  10     4972.38     4987.32    113.16 o 
  -2  -4  10    14511.77    14055.38    217.55 o 
  -1  -4  10     3611.61     3421.70    115.12 o 
   0  -4  10      184.31      243.81     71.90 o 
   1  -4  10     1166.36     1168.97     73.07 o 
   2  -4  10      587.28      700.04     72.32 o 
   3  -4  10     1832.03     1921.25     82.64 o 
   4  -4  10     3536.91     3146.47    116.10 o 
   5  -4  10        0.52      -79.19     79.94 o 
   6  -4  10      112.72      217.34     74.03 o 
   7  -4  10      322.23      437.06    118.82 o 
  -7  -3  10       25.26       43.03     67.93 o 
  -6  -3  10     1413.57     1363.44     94.22 o 
  -5  -3  10     3628.68     3499.56    101.08 o 
  -4  -3  10     3362.00     3475.91    108.08 o 
  -3  -3  10      646.21      613.08     87.86 o 
  -2  -3  10     4950.93     4841.56    136.08 o 
  -1  -3  10    15111.95    15836.51    226.25 o 
   0  -3  10     6150.64     6176.87    144.70 o 
   1  -3  10        5.74      -61.65     75.38 o 
   2  -3  10     5904.67     5256.84    116.49 o 
   3  -3  10     9362.80     8685.00    131.35 o 
   4  -3  10     1352.36     1447.84     70.97 o 
   5  -3  10     1770.94     1654.35     89.84 o 
   6  -3  10     6632.87     7020.86    128.49 o 
   7  -3  10      671.57      657.80    104.83 o 
  -8  -2  10      507.74      161.69    234.82 o 
  -7  -2  10        0.04       14.41     84.04 o 
  -6  -2  10     3153.68     3228.99    106.03 o 
  -5  -2  10      535.72      451.04     67.60 o 
  -4  -2  10      281.28      273.45     56.61 o 
  -3  -2  10     6102.26     5593.05    111.63 o 
  -2  -2  10     2259.01     2256.13     85.63 o 
  -1  -2  10     4333.72     4384.60    102.49 o 
   0  -2  10     6846.05     6756.71    231.88 o 
   1  -2  10       52.87       45.71     52.46 o 
   2  -2  10      404.68      445.24     61.67 o 
   3  -2  10    13258.46    11931.08    198.44 o 
   4  -2  10     2949.74     2706.47    103.35 o 
   5  -2  10     5518.13     5379.85    105.24 o 
   6  -2  10      330.33      378.74     77.94 o 
   7  -2  10     1898.70     1990.77    128.27 o 
   8  -2  10      418.50      132.83    127.96 o 
  -8  -1  10      507.80      481.30    175.80 o 
  -7  -1  10     5342.91     5522.50    130.45 o 
  -6  -1  10     3163.85     3099.32    104.07 o 
  -5  -1  10     1508.81     1519.57     74.16 o 
  -4  -1  10    15047.32    14265.57    163.93 o 
  -3  -1  10      209.06       55.01     55.30 o 
  -2  -1  10       30.78       24.19     78.91 o 
  -1  -1  10     3198.88     3281.55     88.09 o 
   0  -1  10      469.97      464.75     96.40 o 
   1  -1  10     3800.40     4040.40    111.60 o 
   2  -1  10       49.33       84.57     42.46 o 
   3  -1  10    36488.24    33052.59    409.60 o 
   4  -1  10      137.25       35.18     72.79 o 
   5  -1  10      268.44      245.93     71.57 o 
   6  -1  10      123.79       92.42     73.32 o 
   7  -1  10       42.19       76.19     85.99 o 
   8  -1  10        1.15       22.34    129.50 o 
  -8   0  10        0.76      106.98    434.68 o 
  -7   0  10     1353.35     1545.17    108.40 o 
  -6   0  10     4231.47     4675.68    133.33 o 
  -5   0  10      219.36      260.56     63.62 o 
  -4   0  10      529.71      554.16     68.26 o 
  -3   0  10     8836.26     9032.87    124.81 o 
  -2   0  10     1063.18      999.46     64.69 o 
  -1   0  10      623.91      628.28     70.26 o 
   0   0  10    33571.40    33500.23    340.19 o 
   1   0  10      283.62      193.60     55.47 o 
   2   0  10     2963.64     2567.58     75.51 o 
   3   0  10    16861.58    15541.79    225.93 o 
   4   0  10     2787.72     2955.47    105.33 o 
   5   0  10     2061.86     2331.92     98.57 o 
   6   0  10       20.25      -43.12     71.26 o 
   7   0  10     9287.31     9865.49    250.79 o 
   8   0  10      595.12      724.99    125.46 o 
  -8   1  10     1077.97     1258.89    160.30 o 
  -7   1  10     6771.56     6798.25    136.52 o 
  -6   1  10     3792.20     3864.42     96.75 o 
  -5   1  10     2613.38     2625.73     87.18 o 
  -4   1  10     5437.60     5454.71    103.47 o 
  -3   1  10      231.03      220.41     56.06 o 
  -2   1  10      494.57      499.77     49.04 o 
  -1   1  10     1110.53     1115.02     53.61 o 
   0   1  10     3504.06     3517.87     98.34 o 
   1   1  10     1397.62     1305.56     65.89 o 
   2   1  10     1333.08     1225.60     75.35 o 
   3   1  10    11258.63    10540.06    162.14 o 
   4   1  10     1287.48     1309.45     88.53 o 
   5   1  10     3386.58     3184.07    111.03 o 
   6   1  10     3550.64     3830.79    149.20 o 
   7   1  10     1646.78     1754.09    150.25 o 
   8   1  10      729.70      610.03    148.13 o 
  -8   2  10       99.25      196.04    245.75 o 
  -7   2  10     2107.21     2167.03    111.30 o 
  -6   2  10        0.56       62.41     62.36 o 
  -5   2  10     1080.12     1200.79     63.06 o 
  -4   2  10    10409.40    10617.76    117.09 o 
  -3   2  10    23715.99    24423.05    290.77 o 
  -2   2  10    10321.77     9995.47    112.45 o 
  -1   2  10      562.29      469.54     50.57 o 
   0   2  10    14424.33    13386.16    195.29 o 
   1   2  10    10350.03     9571.70    122.86 o 
   2   2  10      721.55      774.47     56.27 o 
   3   2  10      645.27      655.43     79.32 o 
   4   2  10     5049.00     5156.91    146.07 o 
   5   2  10     1933.98     2216.94    119.96 o 
   6   2  10     3130.57     3521.78    123.56 o 
   7   2  10     6180.77     6596.98    215.01 o 
   8   2  10     4924.22     4734.26    253.94 o 
  -7   3  10     1916.38     2037.17    169.60 o 
  -6   3  10       13.20      115.78     85.06 o 
  -5   3  10      782.57      753.68     82.58 o 
  -4   3  10      513.68      528.76     59.76 o 
  -3   3  10      119.01      111.74     63.49 o 
  -2   3  10      359.77      391.46     47.05 o 
  -1   3  10     4420.22     4369.09     80.65 o 
   0   3  10    10864.92    10336.12    132.61 o 
   1   3  10     3783.43     3548.12    101.51 o 
   2   3  10     7962.22     7622.85    118.86 o 
   3   3  10     1312.52     1343.60     77.50 o 
   4   3  10     2606.38     3043.03    115.76 o 
   5   3  10    12379.71    12364.13    226.48 o 
   6   3  10     1933.08     2183.13     98.71 o 
   7   3  10     1806.31     1872.85    123.32 o 
   8   3  10     2306.47     2443.89    225.69 o 
  -7   4  10     1764.11     2057.13    193.44 o 
  -6   4  10      564.11      814.59    123.11 o 
  -5   4  10     3442.95     3228.00    136.07 o 
  -4   4  10    19511.24    19390.76    173.64 o 
  -3   4  10     4259.28     4455.90     78.09 o 
  -2   4  10    17904.04    16523.60    216.66 o 
  -1   4  10     1230.57     1302.03     50.95 o 
   0   4  10      708.52      726.55     57.03 o 
   1   4  10     6250.77     5895.33    128.22 o 
   2   4  10      733.61      607.33     67.58 o 
   3   4  10     3888.60     3914.51    119.46 o 
   4   4  10       16.49      -36.14     76.24 o 
   5   4  10     2761.38     2786.55    119.04 o 
   6   4  10      305.00      233.39     73.73 o 
   7   4  10       60.30      178.97     84.49 o 
   8   4  10      770.73      824.77    131.31 o 
  -6   5  10        3.13     -145.13    145.13 o 
  -5   5  10     5659.18     5720.98    166.23 o 
  -4   5  10     1552.11     1692.01     85.22 o 
  -3   5  10       51.04       66.37     43.71 o 
  -2   5  10     1903.55     1916.89     61.42 o 
  -1   5  10       38.99       96.28     43.80 o 
   0   5  10    14167.85    14137.07    167.82 o 
   1   5  10      110.93      102.20     53.24 o 
   2   5  10    30453.98    30381.80    254.81 o 
   3   5  10      692.40      684.29     62.91 o 
   4   5  10       11.77      -62.24     62.24 o 
   5   5  10     5359.79     5740.73    126.12 o 
   6   5  10      256.94      236.93     69.06 o 
   7   5  10       15.42       19.88     79.46 o 
  -6   6  10       61.98      168.35    117.05 o 
  -5   6  10     2877.22     3268.58    150.57 o 
  -4   6  10     4286.30     4515.71    148.95 o 
  -3   6  10     1098.56     1052.52     68.51 o 
  -2   6  10     3978.83     4199.73     93.48 o 
  -1   6  10     2139.93     2193.06     66.25 o 
   0   6  10     3844.40     3543.96     82.42 o 
   1   6  10      152.36      221.60     59.72 o 
   2   6  10      153.43      212.06     65.28 o 
   3   6  10       64.16      104.93     56.38 o 
   4   6  10      128.62      163.75     63.36 o 
   5   6  10     2047.51     1949.30    100.26 o 
   6   6  10     4518.15     4666.82    131.26 o 
   7   6  10      402.40      319.06    146.01 o 
  -5   7  10     2114.48     1849.10    216.41 o 
  -4   7  10       63.20      105.73     97.70 o 
  -3   7  10     2287.04     2159.00    143.57 o 
  -2   7  10     1727.10     1781.16    120.25 o 
  -1   7  10     4228.89     4300.52    107.39 o 
   0   7  10    10005.24    10309.96    149.41 o 
   1   7  10     5769.09     5708.18    112.34 o 
   2   7  10    11577.54    11889.93    168.19 o 
   3   7  10     1485.06     1610.15     81.54 o 
   4   7  10      193.11      189.12     64.77 o 
   5   7  10      213.55      333.04     75.27 o 
  -3   8  10      119.82      284.29    123.82 o 
  -2   8  10      614.25      820.43    125.97 o 
  -1   8  10     2923.96     3189.33    124.89 o 
   0   8  10     1077.10     1161.71     68.99 o 
   1   8  10     2152.60     2119.93     86.63 o 
   2   8  10      552.75      594.88     67.79 o 
   3   8  10     1113.24     1236.76     84.80 o 
   4   8  10      959.80      863.98    133.69 o 
  -1   9  10     2775.66     2665.63    285.61 o 
   0   9  10     1451.36     1780.94    172.13 o 
   1   9  10     1165.47     1288.70    137.40 o 
  -3  -7  11     1034.07      980.75    235.14 o 
  -2  -7  11      387.31      270.72    132.07 o 
  -1  -7  11     1451.70     1416.49    123.56 o 
   0  -7  11      267.25      303.71     80.23 o 
   1  -7  11       16.44      -46.61     71.31 o 
   2  -7  11     4327.50     5085.68    201.79 o 
   3  -7  11     1298.21     1369.22    255.39 o 
  -4  -6  11     5717.70     4874.80    368.06 o 
  -3  -6  11        1.70       32.63     82.40 o 
  -2  -6  11      627.47      597.10    103.57 o 
  -1  -6  11     7340.03     7176.48    157.17 o 
   0  -6  11       89.85       90.87     75.79 o 
   1  -6  11      394.42      443.39     63.11 o 
   2  -6  11      423.38      329.07     84.94 o 
   3  -6  11     3120.12     3089.64    130.34 o 
   4  -6  11      340.46      258.28     88.74 o 
  -5  -5  11      202.62      279.27    108.69 o 
  -4  -5  11      252.34      274.79     96.47 o 
  -3  -5  11      868.25      977.25     99.83 o 
  -2  -5  11     1641.05     1687.26    100.50 o 
  -1  -5  11     1571.78     1562.05     91.33 o 
   0  -5  11     1475.72     1436.34     94.99 o 
   1  -5  11        0.62       22.04     59.51 o 
   2  -5  11      562.24      612.38     73.45 o 
   3  -5  11     3267.10     3404.13    117.43 o 
   4  -5  11     2025.83     1941.06    120.88 o 
   5  -5  11     3676.59     4050.71    170.80 o 
   6  -5  11      415.30      559.16    210.87 o 
  -6  -4  11      966.87     1158.07    127.48 o 
  -5  -4  11     3296.85     3224.46    146.35 o 
  -4  -4  11    17164.08    16137.91    260.98 o 
  -3  -4  11     4995.19     5232.50    116.99 o 
  -2  -4  11      227.62      244.46     64.26 o 
  -1  -4  11     1329.65     1431.07     80.40 o 
   0  -4  11     3613.36     4013.81    124.30 o 
   1  -4  11        0.24       17.10     65.32 o 
   2  -4  11     1231.04     1181.12     66.46 o 
   3  -4  11     4665.14     4209.41    116.16 o 
   4  -4  11     1392.41     1411.18     83.98 o 
   5  -4  11        5.17      101.79     94.35 o 
   6  -4  11     1134.96     1262.42    103.10 o 
  -7  -3  11      418.74      555.88    160.82 o 
  -6  -3  11      110.77      121.43     76.24 o 
  -5  -3  11     4220.37     4371.47    131.85 o 
  -4  -3  11      426.06      444.49     88.32 o 
  -3  -3  11      943.85      945.86     90.22 o 
  -2  -3  11     1388.05     1304.98     66.41 o 
  -1  -3  11     4335.99     4815.17    149.31 o 
   0  -3  11     7423.07     7558.35    145.47 o 
   1  -3  11    11512.16    11514.37    170.23 o 
   2  -3  11      894.08      824.75     69.43 o 
   3  -3  11     2466.11     2331.60     87.06 o 
   4  -3  11     9202.16     9179.86    181.43 o 
   5  -3  11      185.27      109.55     71.30 o 
   6  -3  11        1.56      -35.50     75.71 o 
   7  -3  11     1272.11     1160.43    129.81 o 
  -7  -2  11     1579.02     1703.23    104.19 o 
  -6  -2  11     2677.58     2694.26     92.76 o 
  -5  -2  11     9118.56     8620.00    155.15 o 
  -4  -2  11     3561.12     3554.12     98.71 o 
  -3  -2  11     8094.03     7799.18    155.18 o 
  -2  -2  11      256.45      228.43     70.52 o 
  -1  -2  11     4153.60     3886.91    110.24 o 
   0  -2  11     3594.26     3662.23    111.13 o 
   1  -2  11      345.89      292.43     67.53 o 
   2  -2  11     1172.82     1119.80     76.61 o 
   3  -2  11        2.36      -37.97     56.49 o 
   4  -2  11      800.12      751.29     70.44 o 
   5  -2  11     3304.52     3257.90    129.99 o 
   6  -2  11       43.25      102.20     92.72 o 
   7  -2  11        5.00      -41.65     75.09 o 
   8  -2  11     3673.26     3648.95    275.00 o 
  -7  -1  11        9.67     -101.85    101.85 o 
  -6  -1  11     3053.58     2970.47    104.80 o 
  -5  -1  11     1034.06     1063.25     67.63 o 
  -4  -1  11     2588.68     2539.24     78.03 o 
  -3  -1  11      659.13      620.30     61.15 o 
  -2  -1  11     5235.49     5324.74    126.62 o 
  -1  -1  11     8377.17     8636.75    141.28 o 
   0  -1  11      803.39      895.95     65.50 o 
   1  -1  11    58884.48    55518.83    791.55 o 
   2  -1  11       19.68       89.35     51.61 o 
   3  -1  11       52.51      -61.92     61.92 o 
   4  -1  11     2156.83     1913.28     81.03 o 
   5  -1  11     2857.65     2840.83    100.34 o 
   6  -1  11      297.36      295.90     87.90 o 
   7  -1  11      312.07      545.17    108.24 o 
   8  -1  11     5019.39     3964.45    304.09 o 
  -8   0  11     8097.63     7680.73    314.92 o 
  -7   0  11       42.33      -92.30    102.05 o 
  -6   0  11     2229.50     2288.22    101.64 o 
  -5   0  11      134.96       62.36     77.76 o 
  -4   0  11      653.78      719.10     70.36 o 
  -3   0  11      908.62      839.44     76.53 o 
  -2   0  11     5794.56     5059.68    113.10 o 
  -1   0  11    11434.45    11065.71    151.45 o 
   0   0  11     1187.80     1183.22     95.05 o 
   1   0  11     1589.86     1466.23     63.00 o 
   2   0  11     2002.16     1832.47     78.04 o 
   3   0  11       27.81       96.21     51.61 o 
   4   0  11      797.25      651.18     75.63 o 
   5   0  11    15389.75    15337.22    234.61 o 
   6   0  11     1392.48     1562.32    100.73 o 
   7   0  11     1625.67     1919.07    161.42 o 
   8   0  11      778.48     1053.06    186.66 o 
  -7   1  11     4899.45     5074.14    169.48 o 
  -6   1  11        2.15      -32.12     76.94 o 
  -5   1  11      703.06      707.63     64.36 o 
  -4   1  11     7981.08     8403.87    144.69 o 
  -3   1  11     3980.48     4006.78    107.95 o 
  -2   1  11    18258.46    16742.90    278.08 o 
  -1   1  11     8011.94     7855.78    137.40 o 
   0   1  11     3774.41     3624.09     84.60 o 
   1   1  11    21778.02    19489.03    465.36 o 
   2   1  11      645.40      641.82     64.23 o 
   3   1  11      365.04      403.85     71.89 o 
   4   1  11     4035.99     3565.25    129.85 o 
   5   1  11     4743.33     4872.74    135.13 o 
   6   1  11        9.14      -73.06    101.25 o 
   7   1  11      775.36      863.93    133.69 o 
   8   1  11      153.29       17.26    164.89 o 
  -7   2  11       21.03      -72.95     94.15 o 
  -6   2  11     4811.94     4604.35    134.86 o 
  -5   2  11     6265.68     6733.53    144.72 o 
  -4   2  11       13.83       69.06     73.73 o 
  -3   2  11      266.71      226.35     49.01 o 
  -2   2  11     1254.61     1079.24     62.04 o 
  -1   2  11      848.65      782.48     62.24 o 
   0   2  11      380.58      263.71     49.53 o 
   1   2  11     6863.68     6395.69    135.68 o 
   2   2  11     8228.54     7711.72    116.52 o 
   3   2  11    11626.28    11840.49    173.34 o 
   4   2  11     2092.58     2093.12    108.28 o 
   5   2  11     9867.49    10661.53    236.84 o 
   6   2  11    12674.24    13488.62    214.10 o 
   7   2  11     1807.62     1812.72    132.58 o 
   8   2  11      503.69      744.82    158.45 o 
  -7   3  11     3324.41     3432.45    141.60 o 
  -6   3  11     7324.48     7696.58    166.90 o 
  -5   3  11      564.72      650.08     73.26 o 
  -4   3  11     2606.54     2676.03     83.51 o 
  -3   3  11    10892.10    10971.93    144.05 o 
  -2   3  11     9295.73     9346.21    134.00 o 
  -1   3  11       44.18       19.46     45.71 o 
   0   3  11      120.53      166.63     47.95 o 
   1   3  11      373.97      409.02     54.61 o 
   2   3  11      557.72      534.43     68.79 o 
   3   3  11      609.03      660.92     70.06 o 
   4   3  11    11354.33    11135.96    188.34 o 
   5   3  11     1315.30     1465.94    112.89 o 
   6   3  11       38.34       73.08     88.19 o 
   7   3  11     1552.58     1391.57    177.61 o 
   8   3  11      107.85       69.11    161.05 o 
  -7   4  11      710.92      851.52    238.68 o 
  -6   4  11     6419.27     6490.40    196.35 o 
  -5   4  11     1947.33     2104.34     93.71 o 
  -4   4  11      458.66      503.16     50.56 o 
  -3   4  11      759.03      785.76     51.65 o 
  -2   4  11    10184.33     9703.22    143.76 o 
  -1   4  11     2684.18     2545.46     90.70 o 
   0   4  11     3450.10     3139.19     94.61 o 
   1   4  11    11589.52    10455.53    213.06 o 
   2   4  11     1033.10     1045.26     96.97 o 
   3   4  11    14733.98    15638.75    236.20 o 
   4   4  11     1033.90      993.44     83.30 o 
   5   4  11      166.55      182.96     72.80 o 
   6   4  11     3738.55     3650.71    125.65 o 
   7   4  11      154.98      156.06     91.92 o 
  -6   5  11     7492.49     8339.68    521.15 o 
  -5   5  11        8.20      137.69     90.28 o 
  -4   5  11       58.24       41.59     50.16 o 
  -3   5  11      880.67      831.00     51.00 o 
  -2   5  11     2257.28     2229.57     60.87 o 
  -1   5  11       27.21       79.68     42.18 o 
   0   5  11    10427.17    10104.17    155.64 o 
   1   5  11      912.88      880.82     64.42 o 
   2   5  11       98.60      103.42     64.18 o 
   3   5  11     1276.40     1314.70     83.44 o 
   4   5  11       66.95       48.85     60.53 o 
   5   5  11      751.97      814.41     88.88 o 
   6   5  11      401.09      402.50     73.86 o 
   7   5  11     9923.09    10296.97    514.51 o 
  -6   6  11     2738.01     2576.14    293.08 o 
  -5   6  11     1338.82     1414.65    133.56 o 
  -4   6  11        1.49       15.74     77.73 o 
  -3   6  11      383.23      355.61     55.18 o 
  -2   6  11    23529.92    23318.08    192.28 o 
  -1   6  11      661.39      766.00     54.01 o 
   0   6  11     2363.12     2384.03     82.51 o 
   1   6  11     4076.54     4131.96     99.58 o 
   2   6  11       36.56       18.27     60.87 o 
   3   6  11     5414.64     5677.73    134.77 o 
   4   6  11      962.66      944.04     87.37 o 
   5   6  11        9.29      -71.73     71.73 o 
   6   6  11      623.13      550.10    108.35 o 
  -4   7  11      871.58     1215.41    155.80 o 
  -3   7  11     2317.49     2557.03    108.49 o 
  -2   7  11     3060.68     3279.97    130.08 o 
  -1   7  11     1542.56     1605.38     94.57 o 
   0   7  11     3560.70     3833.68     96.38 o 
   1   7  11        7.79      -43.51     57.77 o 
   2   7  11     3132.22     3281.30     98.07 o 
   3   7  11     1302.95     1229.28     74.16 o 
   4   7  11     4449.80     4438.51    145.58 o 
   5   7  11     1751.70     1897.08    148.68 o 
  -3   8  11     1587.08     1806.72    179.47 o 
  -2   8  11     2454.08     2786.20    186.75 o 
  -1   8  11     2546.50     2959.63    205.32 o 
   0   8  11     1266.12     1336.62     82.22 o 
   1   8  11      285.48      251.25     62.90 o 
   2   8  11       18.74       -1.36     70.32 o 
   3   8  11     1220.52     1309.70    108.42 o 
   4   8  11     2163.91     2252.86    199.83 o 
   0   9  11      529.62      560.84    194.32 o 
   1   9  11      234.78      417.08    215.37 o 
   0  -7  12     7711.38     8204.46    728.57 o 
   1  -7  12      135.44       58.82    115.64 o 
  -3  -6  12     1024.05     1242.25    277.09 o 
  -2  -6  12      858.95      903.59     98.72 o 
  -1  -6  12       33.08      -93.47     93.47 o 
   0  -6  12     1000.00     1196.58     89.87 o 
   1  -6  12     4001.19     3917.05    148.23 o 
   2  -6  12       46.52      -21.59     73.69 o 
   3  -6  12      273.41      371.10    106.70 o 
   4  -6  12     5634.39     5459.20    283.36 o 
  -5  -5  12     3369.99     3952.23    415.15 o 
  -4  -5  12      698.50      803.74    121.85 o 
  -3  -5  12     3251.94     3461.26    144.02 o 
  -2  -5  12      104.47      256.02     80.25 o 
  -1  -5  12      902.99      902.98     92.62 o 
   0  -5  12      902.69      947.59     88.42 o 
   1  -5  12      149.03      224.33     65.79 o 
   2  -5  12       98.74      112.99     61.40 o 
   3  -5  12     1953.45     2181.43    151.96 o 
   4  -5  12     3820.06     4099.54    145.96 o 
  -5  -4  12       83.98      213.33     97.72 o 
  -4  -4  12      171.32      156.69     72.66 o 
  -3  -4  12      288.12      271.89     81.22 o 
  -2  -4  12     2631.34     2596.84    106.91 o 
  -1  -4  12     1847.35     1714.95     88.22 o 
   0  -4  12     3552.32     3908.72    127.89 o 
   1  -4  12     8902.29     9163.19    143.63 o 
   2  -4  12     5684.09     6128.19    169.09 o 
   3  -4  12        5.81       13.61     74.76 o 
   4  -4  12     3514.96     3476.52    130.63 o 
   5  -4  12     4859.32     4918.33    175.67 o 
   6  -4  12      573.30      433.24    145.68 o 
  -6  -3  12     2113.48     1810.72    160.82 o 
  -5  -3  12      846.84      732.25    127.62 o 
  -4  -3  12     1454.05     1530.72     98.29 o 
  -3  -3  12     1062.98     1154.64     90.67 o 
  -2  -3  12      974.66     1021.66     74.28 o 
  -1  -3  12      558.67      511.13     79.32 o 
   0  -3  12     1982.98     1915.37     83.81 o 
   1  -3  12       23.22       -0.94     56.59 o 
   2  -3  12      315.74      369.99     67.27 o 
   3  -3  12     1383.56     1490.45     82.94 o 
   4  -3  12     2254.60     2333.23     94.43 o 
   5  -3  12      293.07       77.26     80.87 o 
   6  -3  12     5923.09     5929.26    170.08 o 
   7  -3  12      683.88      864.38    192.71 o 
  -7  -2  12     1340.82     1631.20    296.54 o 
  -6  -2  12      513.95      426.27     82.88 o 
  -5  -2  12      667.00      673.20     77.09 o 
  -4  -2  12      858.61      736.11     82.15 o 
  -3  -2  12    16637.79    16916.28    234.71 o 
  -2  -2  12     3726.51     3828.23    120.47 o 
  -1  -2  12     8722.09     8950.64    175.84 o 
   0  -2  12     4628.55     4959.87    139.78 o 
   1  -2  12      873.62      879.54     70.19 o 
   2  -2  12     4072.37     3736.90    113.27 o 
   3  -2  12        3.62       30.05     59.40 o 
   4  -2  12      550.62      572.83     67.14 o 
   5  -2  12      899.29      897.54     90.53 o 
   6  -2  12        0.17      100.63     97.54 o 
   7  -2  12     1007.70     1203.68    170.93 o 
  -7  -1  12     3979.48     4455.19    243.83 o 
  -6  -1  12     1426.33     1578.33    109.70 o 
  -5  -1  12       19.80        8.04     68.04 o 
  -4  -1  12      455.66      281.33     72.39 o 
  -3  -1  12      440.04      493.28     67.48 o 
  -2  -1  12      198.22      234.99     68.17 o 
  -1  -1  12     7752.84     8037.89    162.37 o 
   0  -1  12      125.85      208.22     72.85 o 
   1  -1  12     1137.00     1041.10     71.27 o 
   2  -1  12      206.99      180.42     63.75 o 
   3  -1  12     5740.10     5339.01    105.06 o 
   4  -1  12     2683.45     2540.12    103.53 o 
   5  -1  12      164.29      213.40     82.02 o 
   6  -1  12    13566.93    14162.31    370.76 o 
   7  -1  12       65.00       22.73    109.11 o 
  -7   0  12      377.07      366.75    103.55 o 
  -6   0  12     3454.21     3568.04    199.74 o 
  -5   0  12       22.03      -31.50     73.52 o 
  -4   0  12        7.72       62.30     61.11 o 
  -3   0  12    30047.99    28514.01    264.41 o 
  -2   0  12      384.47      398.32     72.98 o 
  -1   0  12    10377.74    10666.85    163.83 o 
   0   0  12       12.49       57.33     64.50 o 
   1   0  12      728.27      645.47     62.51 o 
   2   0  12      221.06      192.79     51.85 o 
   3   0  12     5336.63     5018.29    137.68 o 
   4   0  12      223.14      173.80     89.59 o 
   5   0  12      914.11      874.48     83.39 o 
   6   0  12       20.39      166.80    113.11 o 
   7   0  12       22.45      -34.65    107.49 o 
  -7   1  12      109.13      105.50    105.02 o 
  -6   1  12     3622.04     3851.47    144.35 o 
  -5   1  12     1268.90     1282.69     83.03 o 
  -4   1  12     5611.79     5557.68    117.55 o 
  -3   1  12      693.15      548.60     65.93 o 
  -2   1  12     2545.96     2592.57     94.92 o 
  -1   1  12     1287.14     1333.12    102.74 o 
   0   1  12      907.50      986.42     66.60 o 
   1   1  12    15967.30    14878.29    322.76 o 
   2   1  12     7174.70     6478.76    128.10 o 
   3   1  12    18647.44    16518.90    279.45 o 
   4   1  12     3097.05     3155.99    142.41 o 
   5   1  12      237.37      149.00     87.98 o 
   6   1  12     2720.26     2702.15    187.45 o 
   7   1  12      447.53      417.57    138.84 o 
  -7   2  12      825.82     1139.09    136.30 o 
  -6   2  12     4942.89     5287.53    131.71 o 
  -5   2  12     1035.92     1278.97     99.15 o 
  -4   2  12      281.70      290.77     65.53 o 
  -3   2  12     2675.06     2761.93     80.80 o 
  -2   2  12     2210.00     2141.54     78.30 o 
  -1   2  12     4756.73     4470.44    109.12 o 
   0   2  12     9116.30     8518.98    127.23 o 
   1   2  12      687.54      532.60     63.92 o 
   2   2  12       49.25      125.65     67.09 o 
   3   2  12     2621.42     2380.01    109.28 o 
   4   2  12     4313.80     4405.69    163.60 o 
   5   2  12      472.40      390.73     95.89 o 
   6   2  12     1444.31     1512.04    114.23 o 
   7   2  12     2688.19     2519.96    157.71 o 
  -7   3  12      149.07      221.62    165.24 o 
  -6   3  12      299.43      160.04     95.78 o 
  -5   3  12     9977.89    10034.88    167.60 o 
  -4   3  12     1433.36     1516.22     76.65 o 
  -3   3  12       25.69       10.21     52.93 o 
  -2   3  12     3526.67     3503.27    105.38 o 
  -1   3  12     8318.30     7797.18    176.02 o 
   0   3  12       51.96       91.42     53.20 o 
   1   3  12     7302.93     6358.23    177.63 o 
   2   3  12    21153.68    19950.93    300.72 o 
   3   3  12     7490.55     7369.12    192.71 o 
   4   3  12     1502.22     1522.65     98.27 o 
   5   3  12      866.47      853.50    105.27 o 
   6   3  12      571.48      547.17    102.47 o 
   7   3  12        6.07       28.61    115.69 o 
  -6   4  12     1691.59     1846.33    146.60 o 
  -5   4  12     2155.04     2319.71    132.67 o 
  -4   4  12     6698.49     6794.05    125.54 o 
  -3   4  12      154.32      220.85     44.75 o 
  -2   4  12      323.57      387.87     59.12 o 
  -1   4  12     6251.88     6109.89    112.54 o 
   0   4  12     1214.64     1103.84     80.64 o 
   1   4  12     6292.52     6100.27    159.02 o 
   2   4  12        9.39       34.90     87.27 o 
   3   4  12     2911.32     2992.67    107.53 o 
   4   4  12     2567.95     2382.45    129.49 o 
   5   4  12     2952.82     2971.08    111.36 o 
   6   4  12     9462.88     9457.94    253.90 o 
   7   4  12      401.06      340.78    113.26 o 
  -6   5  12      482.78      417.55    109.64 o 
  -5   5  12     2365.04     2240.92    128.05 o 
  -4   5  12     1888.94     1855.11     88.20 o 
  -3   5  12       43.00       91.45     50.80 o 
  -2   5  12      272.48      318.39     48.88 o 
  -1   5  12     9704.42     9347.63    146.08 o 
   0   5  12      114.59       51.52     62.09 o 
   1   5  12      473.04      464.37     82.72 o 
   2   5  12      697.77      765.31     85.56 o 
   3   5  12      365.98      456.73     82.73 o 
   4   5  12       66.54        5.93     69.21 o 
   5   5  12    10287.41    10280.23    202.08 o 
   6   5  12      320.53      344.92     81.20 o 
   7   5  12        3.39      155.42    245.59 o 
  -5   6  12     1430.40     1349.00    148.80 o 
  -4   6  12    12860.33    12660.51    180.84 o 
  -3   6  12      794.20      741.04     62.89 o 
  -2   6  12      746.11      760.16     59.59 o 
  -1   6  12     1216.54     1250.30     76.12 o 
   0   6  12     3576.61     3526.80     97.10 o 
   1   6  12     2711.86     2696.39     88.33 o 
   2   6  12       92.81       71.62     63.15 o 
   3   6  12     6847.79     7398.72    191.20 o 
   4   6  12     2225.81     2377.85    106.64 o 
   5   6  12     2423.90     2509.45    141.27 o 
   6   6  12     4829.04     5006.75    312.29 o 
  -4   7  12     1476.08     1595.62    169.78 o 
  -3   7  12      111.12       75.14    111.91 o 
  -2   7  12      576.58      656.92     86.66 o 
  -1   7  12     3165.94     3331.87    124.62 o 
   0   7  12      693.47      631.78     81.36 o 
   1   7  12     2944.56     2991.51    112.55 o 
   2   7  12     3354.54     3085.80    122.79 o 
   3   7  12     1034.87     1123.20     91.60 o 
   4   7  12      792.62      761.74     90.90 o 
  -2   8  12      293.01      392.65    205.25 o 
  -1   8  12      862.93      871.32    105.39 o 
   0   8  12     3330.39     3497.23    127.54 o 
   1   8  12      225.01      193.92     84.81 o 
   2   8  12       28.65      -15.81    134.49 o 
  -2  -6  13     2616.01     2791.80    285.45 o 
  -1  -6  13      972.38      780.27    165.68 o 
   0  -6  13      640.97      631.66    148.29 o 
   1  -6  13       69.43       -1.49     97.12 o 
   2  -6  13      460.34      491.31    127.96 o 
  -4  -5  13        2.85       93.54    211.51 o 
  -3  -5  13     3578.72     3590.01    160.38 o 
  -2  -5  13        0.54        2.71     80.37 o 
  -1  -5  13     1895.01     2005.12    108.21 o 
   0  -5  13     4552.99     5066.20    155.31 o 
   1  -5  13     1365.17     1601.50     91.29 o 
   2  -5  13    10895.00    11544.93    202.37 o 
   3  -5  13      327.79      446.55     84.58 o 
   4  -5  13       95.64      184.47    132.47 o 
  -5  -4  13      457.56      413.49    152.12 o 
  -4  -4  13       34.51      100.56     84.73 o 
  -3  -4  13        3.81       43.34     84.74 o 
  -2  -4  13     2356.06     2457.10    104.93 o 
  -1  -4  13     3312.93     3589.76    125.00 o 
   0  -4  13       28.70       90.35     70.54 o 
   1  -4  13      397.21      449.24     68.28 o 
   2  -4  13      108.66      115.05     55.82 o 
   3  -4  13     4234.41     4341.34    130.04 o 
   4  -4  13      137.69      151.26     90.71 o 
   5  -4  13      900.33      998.14    169.94 o 
  -6  -3  13     4236.17     4382.62    239.66 o 
  -5  -3  13       39.05       87.09     98.38 o 
  -4  -3  13        0.90       45.39     74.09 o 
  -3  -3  13     1955.11     1949.57    116.64 o 
  -2  -3  13     5234.03     5697.34    145.49 o 
  -1  -3  13     2094.40     2229.21    112.87 o 
   0  -3  13     1240.26     1407.01     89.88 o 
   1  -3  13     5951.06     6127.39    196.89 o 
   2  -3  13     3628.68     3974.84    110.36 o 
   3  -3  13       10.08        6.78     69.40 o 
   4  -3  13     1875.53     1913.85    104.87 o 
   5  -3  13     3128.67     3300.90    183.64 o 
   6  -3  13       14.85       67.92    141.12 o 
  -6  -2  13        0.11       37.55    106.69 o 
  -5  -2  13     9277.00     9348.90    216.63 o 
  -4  -2  13      894.10      899.69     92.50 o 
  -3  -2  13     1263.35     1339.43     88.33 o 
  -2  -2  13     3099.55     3166.59    110.78 o 
  -1  -2  13        4.04      -66.04     66.04 o 
   0  -2  13     1424.58     1453.47     95.77 o 
   1  -2  13       72.33       30.52     58.20 o 
   2  -2  13    10753.65    10332.55    143.03 o 
   3  -2  13     2016.72     1992.30     95.00 o 
   4  -2  13     6112.34     6088.65    149.37 o 
   5  -2  13     3128.52     3218.62    151.01 o 
   6  -2  13     1095.97     1074.18    141.86 o 
   7  -2  13     6677.43     6641.33    362.44 o 
  -7  -1  13     1349.51     1268.71    184.04 o 
  -6  -1  13      257.55      222.54     84.16 o 
  -5  -1  13     6584.90     6114.46    129.23 o 
  -4  -1  13        6.12      -35.67     68.62 o 
  -3  -1  13       30.67       10.38     68.30 o 
  -2  -1  13     5757.52     6189.49    133.82 o 
  -1  -1  13     1562.44     1603.43     95.26 o 
   0  -1  13       70.30       91.54     70.02 o 
   1  -1  13      868.64      802.83     71.03 o 
   2  -1  13      260.38      377.27     74.18 o 
   3  -1  13      133.18      196.14     55.77 o 
   4  -1  13     8275.95     8595.83    178.18 o 
   5  -1  13     1362.94     1217.03    126.67 o 
   6  -1  13      120.24      296.56    123.68 o 
   7  -1  13      525.97      426.15    165.14 o 
  -6   0  13       25.07      -40.41     94.12 o 
  -5   0  13    17632.77    17019.96    248.30 o 
  -4   0  13      343.84      202.45     71.20 o 
  -3   0  13     2606.81     2660.16    124.88 o 
  -2   0  13      451.62      488.07     78.48 o 
  -1   0  13     9889.59    10229.09    172.92 o 
   0   0  13        0.58      -55.99     55.99 o 
   1   0  13        2.07       84.15     59.95 o 
   2   0  13     6675.29     6175.03    123.98 o 
   3   0  13     1133.01     1216.87     88.56 o 
   4   0  13     5209.56     4940.09    117.09 o 
   5   0  13      429.90      494.58     89.44 o 
   6   0  13      312.79      287.54    105.96 o 
   7   0  13     2214.29     2499.11    211.24 o 
  -6   1  13     2688.05     2696.60    132.60 o 
  -5   1  13     5454.89     5807.68    145.92 o 
  -4   1  13       34.55      181.73     67.36 o 
  -3   1  13       72.64      182.42     63.59 o 
  -2   1  13      254.44      313.88     71.26 o 
  -1   1  13     5063.67     5124.25    112.08 o 
   0   1  13     6566.34     6250.50    124.32 o 
   1   1  13     8906.58     8879.04    130.80 o 
   2   1  13      525.68      468.22     59.69 o 
   3   1  13     1488.12     1301.99     80.82 o 
   4   1  13     1043.58      910.17     82.37 o 
   5   1  13      237.63      333.36    101.94 o 
   6   1  13     2207.90     2420.59    212.59 o 
   7   1  13     2559.52     2678.25    223.39 o 
  -6   2  13       35.64       56.23     87.58 o 
  -5   2  13     3350.12     3340.73    104.48 o 
  -4   2  13     2992.85     3108.30     99.91 o 
  -3   2  13      145.04      141.18     74.75 o 
  -2   2  13     5733.51     5535.02    123.80 o 
  -1   2  13     8582.08     8345.17    142.89 o 
   0   2  13     5519.37     5344.46    127.27 o 
   1   2  13      633.12      730.13     59.08 o 
   2   2  13       26.01       65.09     59.80 o 
   3   2  13      999.06      964.52     90.59 o 
   4   2  13     3260.04     3183.99    134.12 o 
   5   2  13     1444.08     1471.31    122.73 o 
   6   2  13      723.43      723.33    119.49 o 
   7   2  13       99.47      210.12    160.44 o 
  -6   3  13      193.99      250.75     93.65 o 
  -5   3  13      848.32      841.48     83.45 o 
  -4   3  13     1774.98     1843.15     90.40 o 
  -3   3  13     8554.05     8576.58    156.53 o 
  -2   3  13      167.05       89.82     75.46 o 
  -1   3  13     5402.60     5117.09    138.96 o 
   0   3  13    16283.61    14474.57    208.75 o 
   1   3  13     2377.40     2074.55     85.39 o 
   2   3  13      266.94      107.99     75.61 o 
   3   3  13     1144.36     1000.66     89.46 o 
   4   3  13     4429.17     4269.38    153.20 o 
   5   3  13      404.34      434.75    119.00 o 
   6   3  13      446.23      442.47    110.09 o 
   7   3  13     4628.92     5120.71    354.08 o 
  -6   4  13      206.75      191.43    101.59 o 
  -5   4  13      629.16      717.98     87.25 o 
  -4   4  13       71.69       57.09     72.80 o 
  -3   4  13      172.92      204.27     48.75 o 
  -2   4  13     6960.20     6925.88    137.39 o 
  -1   4  13      121.18       86.60     64.20 o 
   0   4  13     4003.19     3433.62    114.19 o 
   1   4  13     3734.70     3391.20    153.06 o 
   2   4  13      111.65      244.49     78.50 o 
   3   4  13     1828.21     1929.25    129.12 o 
   4   4  13     6677.50     7218.40    225.85 o 
   5   4  13      169.70      108.73     89.83 o 
   6   4  13     5693.51     6739.75    224.85 o 
   7   4  13       31.34       71.68    217.14 o 
  -6   5  13     3429.71     3801.15    284.00 o 
  -5   5  13     1206.03     1389.66    147.03 o 
  -4   5  13      236.59      223.20     70.61 o 
  -3   5  13    14093.93    14683.82    162.68 o 
  -2   5  13       93.35      169.50     61.25 o 
  -1   5  13      906.74      908.39     75.56 o 
   0   5  13     1646.99     1583.93    118.60 o 
   1   5  13     1227.44     1295.33    116.62 o 
   2   5  13     1308.55     1282.40     95.75 o 
   3   5  13     1029.47     1060.92     95.28 o 
   4   5  13    11319.28    11457.01    267.26 o 
   5   5  13       80.97      155.89    102.61 o 
   6   5  13       39.94     -103.69    140.20 o 
  -5   6  13      618.18      722.55    117.03 o 
  -4   6  13        5.59      116.50    125.54 o 
  -3   6  13      172.29      144.86     61.82 o 
  -2   6  13      791.81      907.03     73.97 o 
  -1   6  13        1.17       51.80     70.94 o 
   0   6  13      280.28      268.68     76.15 o 
   1   6  13    10477.33    10407.04    207.42 o 
   2   6  13     1375.47     1397.93    101.43 o 
   3   6  13     3151.53     3373.74    136.04 o 
   4   6  13     4730.27     5026.72    196.87 o 
   5   6  13     1922.68     2214.21    281.19 o 
  -3   7  13     3535.75     3868.97    198.44 o 
  -2   7  13      578.50      493.82     92.92 o 
  -1   7  13      401.53      657.44     99.29 o 
   0   7  13     1292.35     1631.13    162.40 o 
   1   7  13      895.17      782.81     99.14 o 
   2   7  13      742.40      869.33     92.36 o 
   3   7  13     1487.02     1584.43    143.48 o 
   4   7  13     1690.18     2027.83    203.89 o 
  -1   8  13     2342.48     2110.64    250.41 o 
   0   8  13       22.73      298.31    192.39 o 
   1   8  13     3189.80     3554.28    279.82 o 
  -3  -5  14     1015.01     1107.24    278.05 o 
  -2  -5  14     1537.80     1583.63    284.00 o 
  -1  -5  14      824.26      968.60    110.90 o 
   0  -5  14     3694.66     4142.17    185.03 o 
   1  -5  14      395.18      380.65     75.10 o 
   2  -5  14     1412.05     1481.41    180.66 o 
   3  -5  14      137.55      234.18    177.60 o 
  -4  -4  14      263.17      301.04    182.42 o 
  -3  -4  14     1089.18     1206.92     94.92 o 
  -2  -4  14     5676.48     5765.05    147.15 o 
  -1  -4  14     3215.75     3677.24    138.36 o 
   0  -4  14     2356.60     2735.76    117.98 o 
   1  -4  14      283.71      206.74     60.84 o 
   2  -4  14        2.13      -61.33     61.33 o 
   3  -4  14      497.24      587.88     74.77 o 
   4  -4  14     1592.81     1975.65    154.18 o 
  -5  -3  14     1992.83     2086.92    188.30 o 
  -4  -3  14     4520.41     4804.60    150.14 o 
  -3  -3  14     1460.56     1524.79    116.98 o 
  -2  -3  14     1297.91     1457.47     96.85 o 
  -1  -3  14     5162.05     5339.31    148.05 o 
   0  -3  14        4.06       73.34     76.50 o 
   1  -3  14      227.52      302.32     74.51 o 
   2  -3  14     1231.81     1276.46     83.54 o 
   3  -3  14     7447.06     7663.18    220.88 o 
   4  -3  14     1019.45      933.80    141.78 o 
   5  -3  14      378.00      481.50    129.24 o 
  -6  -2  14     1202.78     1208.40    201.15 o 
  -5  -2  14       83.22      165.04     91.70 o 
  -4  -2  14      173.25      122.94     86.91 o 
  -3  -2  14      254.81      219.46     87.87 o 
  -2  -2  14       70.82      -45.53     81.15 o 
  -1  -2  14     1095.55     1189.00    101.21 o 
   0  -2  14     9070.64     9948.39    203.47 o 
   1  -2  14     1852.62     1928.48    117.65 o 
   2  -2  14     4096.52     4383.93    129.48 o 
   3  -2  14     1495.88     1636.35    103.66 o 
   4  -2  14      281.90      155.67     93.49 o 
   5  -2  14     3290.75     3568.16    129.13 o 
   6  -2  14       94.74      243.48    142.48 o 
  -6  -1  14      309.95      149.51    152.24 o 
  -5  -1  14      120.80      155.87     88.50 o 
  -4  -1  14     5818.64     5850.60    138.01 o 
  -3  -1  14        0.65       28.52     77.08 o 
  -2  -1  14       32.51       19.95     65.81 o 
  -1  -1  14       96.21      -10.21     77.87 o 
   0  -1  14     5273.32     5574.89    124.70 o 
   1  -1  14      502.61      487.07     67.03 o 
   2  -1  14        9.56       94.26     65.64 o 
   3  -1  14    11171.53    10924.65    157.84 o 
   4  -1  14      791.04      855.10     89.24 o 
   5  -1  14      404.88      536.06     98.82 o 
   6  -1  14     2226.20     2776.56    221.70 o 
  -6   0  14       90.53      184.94    134.14 o 
  -5   0  14        0.23      -20.71     69.31 o 
  -4   0  14      586.55      587.61    105.73 o 
  -3   0  14     8824.74     8356.66    190.03 o 
  -2   0  14       60.93       77.59     71.60 o 
  -1   0  14       46.33      121.22     67.83 o 
   0   0  14    11834.25    12249.72    267.79 o 
   1   0  14      465.27      521.89     63.11 o 
   2   0  14     4903.23     5075.95    138.21 o 
   3   0  14      282.18      254.67     72.14 o 
   4   0  14     4584.41     4408.46    137.13 o 
   5   0  14      297.48      227.90     91.53 o 
   6   0  14       58.65       22.05    122.57 o 
   7   0  14     3813.05     4189.14    353.60 o 
  -6   1  14       39.27       23.83    170.20 o 
  -5   1  14      636.07      812.28     88.81 o 
  -4   1  14      227.88      319.86     73.26 o 
  -3   1  14      109.71      109.78     73.56 o 
  -2   1  14      214.13      243.17     67.37 o 
  -1   1  14     2752.70     2832.82     91.72 o 
   0   1  14     1932.81     1919.68     82.46 o 
   1   1  14       18.09       58.70     58.93 o 
   2   1  14        3.24       13.72     55.32 o 
   3   1  14      657.30      570.27     64.01 o 
   4   1  14     1839.31     1501.00     99.81 o 
   5   1  14     3709.76     3370.86    165.82 o 
   6   1  14     9650.21     9126.94    338.32 o 
   7   1  14     1296.61     1480.12    236.43 o 
  -6   2  14     1019.22     1311.63    137.15 o 
  -5   2  14     1657.80     1777.33    103.64 o 
  -4   2  14     6192.71     6273.85    141.53 o 
  -3   2  14    14359.84    14188.09    222.88 o 
  -2   2  14     9720.55     9255.21    190.52 o 
  -1   2  14      815.80      752.80     65.64 o 
   0   2  14      905.70      782.31     69.43 o 
   1   2  14     6427.45     6377.56    120.93 o 
   2   2  14     1727.65     1647.65     92.06 o 
   3   2  14     1320.87     1141.49     88.08 o 
   4   2  14     3296.93     3197.79    145.77 o 
   5   2  14     2762.75     2590.88    141.25 o 
   6   2  14        0.62      -96.46     96.46 o 
  -6   3  14      724.96      784.14    158.65 o 
  -5   3  14      495.35      644.99    106.72 o 
  -4   3  14     3558.73     3779.03    130.66 o 
  -3   3  14       51.65        6.61     84.57 o 
  -2   3  14     3110.95     3211.42    133.99 o 
  -1   3  14      204.33      217.43     78.48 o 
   0   3  14      940.07     1016.47     97.48 o 
   1   3  14     1094.64     1105.69     85.16 o 
   2   3  14     8407.93     7751.69    211.45 o 
   3   3  14      848.68      804.34     92.15 o 
   4   3  14     1547.45     1480.48    148.09 o 
   5   3  14     6509.36     6773.55    272.20 o 
   6   3  14     1309.25     1414.99    196.54 o 
  -5   4  14     4126.13     3972.91    215.35 o 
  -4   4  14     7531.00     7460.40    186.84 o 
  -3   4  14      773.70      773.58     84.39 o 
  -2   4  14     9297.87     9532.79    307.13 o 
  -1   4  14     1059.96      911.13     97.99 o 
   0   4  14     1760.58     1603.67    117.37 o 
   1   4  14     1518.63     1216.66    105.04 o 
   2   4  14        2.24      -60.10     86.25 o 
   3   4  14      186.53      219.26     89.90 o 
   4   4  14      384.13      464.58     93.07 o 
   5   4  14     2077.41     2136.86    200.39 o 
   6   4  14     1003.68     1117.92    132.96 o 
  -5   5  14     4370.94     4719.54    330.77 o 
  -4   5  14      457.49      310.52    151.11 o 
  -3   5  14      646.17      592.45     68.58 o 
  -2   5  14       66.70       34.41     70.44 o 
  -1   5  14     6006.16     5625.53    148.96 o 
   0   5  14     4340.17     3889.25    166.98 o 
   1   5  14       55.99       76.43     99.77 o 
   2   5  14    24054.84    22629.27    344.91 o 
   3   5  14      132.18      191.95     87.72 o 
   4   5  14      420.75      441.93    122.13 o 
   5   5  14      653.72      745.82    151.98 o 
  -3   6  14       12.75       19.95     78.74 o 
  -2   6  14      494.44      483.53     79.12 o 
  -1   6  14     3815.39     3971.34    133.99 o 
   0   6  14      745.66      689.65     90.19 o 
   1   6  14     1339.24     1385.02    104.56 o 
   2   6  14      171.81      260.27    110.22 o 
   3   6  14     2510.91     2512.09    152.07 o 
   4   6  14       79.23     -106.08    149.24 o 
  -3   7  14     1286.95     1456.49    225.02 o 
  -2   7  14     2691.27     2941.59    159.44 o 
  -1   7  14     5770.47     6096.62    144.80 o 
   0   7  14     5640.09     6009.47    158.81 o 
   1   7  14     1942.82     1751.37    166.95 o 
   2   7  14     3872.50     4148.64    308.75 o 
   3   7  14      454.81      815.84    254.59 o 
   0  -5  15     1287.49     1078.87    159.04 o 
   1  -5  15       26.86       28.13    143.69 o 
  -3  -4  15     3093.84     3654.57    328.84 o 
  -2  -4  15      686.69     1049.72    365.41 o 
  -1  -4  15       13.17      -45.39    110.81 o 
   0  -4  15     2136.16     2304.34    130.52 o 
   1  -4  15        3.10       95.05     71.55 o 
   2  -4  15      617.99      647.19     73.04 o 
   3  -4  15     1005.91      768.93    149.25 o 
  -4  -3  15      855.89      924.77    141.13 o 
  -3  -3  15     1080.49     1264.73    118.92 o 
  -2  -3  15      763.54      711.93     78.11 o 
  -1  -3  15        3.04      -11.95     81.75 o 
   0  -3  15     3329.16     3328.59    113.61 o 
   1  -3  15     8206.10     8558.96    172.18 o 
   2  -3  15     1167.13     1281.90     93.56 o 
   3  -3  15      483.80      632.56    109.84 o 
   4  -3  15     2970.77     2662.90    299.91 o 
  -4  -2  15      278.19      263.24     94.99 o 
  -3  -2  15     2194.14     2202.54    103.50 o 
  -2  -2  15      850.24     1027.53     99.17 o 
  -1  -2  15     3715.73     3900.31    125.64 o 
   0  -2  15        3.99      -67.69     67.69 o 
   1  -2  15      316.91      313.45     70.61 o 
   2  -2  15      141.55       51.55     62.60 o 
   3  -2  15      347.46      425.74     71.83 o 
   4  -2  15       53.55       -1.80     88.61 o 
   5  -2  15     2271.65     2778.62    255.87 o 
  -5  -1  15        6.93       34.06    225.02 o 
  -4  -1  15     1430.05     1469.14    108.55 o 
  -3  -1  15        1.37      -54.58     71.39 o 
  -2  -1  15    13839.05    14757.56    244.98 o 
  -1  -1  15     1548.48     1678.43     97.38 o 
   0  -1  15      365.23      407.91     65.33 o 
   1  -1  15    17890.52    18968.33    233.20 o 
   2  -1  15       33.26      -14.70     67.44 o 
   3  -1  15      232.30      153.19     66.04 o 
   4  -1  15       80.98      221.16     83.56 o 
   5  -1  15     2163.06     2259.39    142.65 o 
  -5   0  15      878.34      747.23    129.95 o 
  -4   0  15       82.51      121.60     94.47 o 
  -3   0  15       54.99      141.07    102.08 o 
  -2   0  15     2337.15     2473.91    106.34 o 
  -1   0  15      571.04      653.35     78.97 o 
   0   0  15      654.54      773.23     77.45 o 
   1   0  15     1132.03     1268.40     81.80 o 
   2   0  15     8823.10     8910.63    133.80 o 
   3   0  15      330.92      410.78     70.64 o 
   4   0  15     1284.50     1224.96     94.93 o 
   5   0  15     6383.84     6470.78    228.51 o 
   6   0  15     1334.50     1615.90    210.37 o 
  -5   1  15     2436.27     2379.66    133.44 o 
  -4   1  15     1795.04     1842.97    141.77 o 
  -3   1  15     1682.71     1549.74    138.15 o 
  -2   1  15     8093.71     8104.31    146.22 o 
  -1   1  15     1352.01     1539.65     87.58 o 
   0   1  15       42.17       88.44     62.97 o 
   1   1  15     1673.57     1651.16     83.06 o 
   2   1  15      385.35      293.19     62.76 o 
   3   1  15       20.73       28.29     59.18 o 
   4   1  15     3760.82     3823.48    150.22 o 
   5   1  15     1064.00     1014.47     97.15 o 
   6   1  15        0.24       85.02    169.57 o 
  -5   2  15     2569.92     2911.90    148.41 o 
  -4   2  15     1096.77     1014.65    115.81 o 
  -3   2  15      184.85       87.14     95.02 o 
  -2   2  15       22.63      -40.79     73.06 o 
  -1   2  15     1363.61     1390.89     85.46 o 
   0   2  15      217.37      241.90     71.32 o 
   1   2  15     3788.59     3793.64    105.19 o 
   2   2  15     8592.67     8154.03    149.95 o 
   3   2  15    12561.73    11261.52    247.78 o 
   4   2  15       18.88      214.76    109.56 o 
   5   2  15     2209.01     1998.81    164.66 o 
  -5   3  15     2161.53     2138.73    181.63 o 
  -4   3  15      615.30      394.39    136.36 o 
  -3   3  15      442.58      452.17     86.85 o 
  -2   3  15     2240.83     2541.70    150.20 o 
  -1   3  15      242.59      248.72     83.38 o 
   0   3  15     2690.47     2868.26    110.54 o 
   1   3  15     1190.53     1196.91     93.35 o 
   2   3  15      167.95      183.75     72.91 o 
   3   3  15      603.68      683.84     91.39 o 
   4   3  15     1428.46     1342.14    122.76 o 
   5   3  15      580.45      562.57    160.30 o 
  -5   4  15       20.76       53.04    192.55 o 
  -4   4  15     1158.45     1063.15    146.87 o 
  -3   4  15       10.12        9.07     74.39 o 
  -2   4  15     6793.28     6762.74    176.54 o 
  -1   4  15     1324.19     1352.70     86.13 o 
   0   4  15     4669.26     4348.39    170.35 o 
   1   4  15     3027.59     2607.52    147.83 o 
   2   4  15      298.00      195.65     87.54 o 
   3   4  15     7644.90     7107.12    282.83 o 
   4   4  15       21.05      107.77    166.88 o 
   5   4  15       56.27       78.05    257.88 o 
  -4   5  15      140.04       93.90    102.48 o 
  -3   5  15     2213.89     2289.97    117.10 o 
  -2   5  15      245.98      144.51     79.82 o 
  -1   5  15      397.05      359.33     84.26 o 
   0   5  15     8438.23     7763.07    286.93 o 
   1   5  15       29.29       69.88     97.47 o 
   2   5  15        1.32       44.44    116.78 o 
   3   5  15       18.17       -6.37     96.08 o 
   4   5  15     1055.01     1132.88    137.82 o 
   5   5  15      878.18      798.97    260.86 o 
  -3   6  15       47.19      106.41    136.99 o 
  -2   6  15     9818.14     9957.88    212.93 o 
  -1   6  15      553.00      672.87    114.48 o 
   0   6  15     5322.46     5148.08    191.88 o 
   1   6  15        3.96      120.07    103.99 o 
   2   6  15       29.77      119.73     95.08 o 
   3   6  15     1258.76     1749.33    277.41 o 
   0   7  15      197.13        9.16    194.00 o 
  -1  -4  16      673.57     1236.94    242.05 o 
   0  -4  16     1393.62     1626.86    226.70 o 
   1  -4  16     3278.32     3328.62    303.61 o 
   2  -4  16     3174.72     3586.75    309.07 o 
  -3  -3  16       15.66     -129.06    186.76 o 
  -2  -3  16      312.65      311.33    100.35 o 
  -1  -3  16     1677.10     1800.56    105.48 o 
   0  -3  16      836.57     1056.08     81.33 o 
   1  -3  16      111.00       87.43     86.65 o 
   2  -3  16      614.64      559.97     83.68 o 
   3  -3  16      135.28      152.75     99.68 o 
  -3  -2  16     7823.97     8192.69    249.82 o 
  -2  -2  16     1785.55     1863.34    117.77 o 
  -1  -2  16     4090.13     4751.43    142.01 o 
   0  -2  16       72.33      122.79     64.19 o 
   1  -2  16       95.36       98.62     63.39 o 
   2  -2  16     2059.23     2038.07    122.47 o 
   3  -2  16      559.93      656.94     73.03 o 
  -4  -1  16     4137.93     4335.47    241.52 o 
  -3  -1  16      272.22      287.47     97.17 o 
  -2  -1  16       23.70      -85.24     85.24 o 
  -1  -1  16     3785.49     4179.71    122.38 o 
   0  -1  16      191.00      234.55     67.64 o 
   1  -1  16      530.03      614.44     86.59 o 
   2  -1  16        2.07       52.52     64.14 o 
   3  -1  16     5645.85     6097.12    136.20 o 
   4  -1  16      877.01      789.45    104.46 o 
  -4   0  16      406.09      597.60    161.55 o 
  -3   0  16     5981.95     5934.06    211.51 o 
  -2   0  16      130.50      149.28     66.79 o 
  -1   0  16     6083.91     6081.10    144.23 o 
   0   0  16     3734.64     3852.02    113.52 o 
   1   0  16      116.24      163.99     61.55 o 
   2   0  16       32.45       67.81     67.01 o 
   3   0  16     1909.88     1976.40    103.90 o 
   4   0  16      105.31       50.84     83.42 o 
   5   0  16      708.59      855.18    176.50 o 
  -5   1  16      767.62      689.35    267.29 o 
  -4   1  16     5368.21     5173.98    210.06 o 
  -3   1  16        1.91      -25.70    100.46 o 
  -2   1  16     2391.89     2537.32    120.61 o 
  -1   1  16      129.55      196.32     83.87 o 
   0   1  16     3819.04     4088.28    127.59 o 
   1   1  16     5150.74     5290.72    124.21 o 
   2   1  16     3144.04     3286.44    101.77 o 
   3   1  16     8003.35     8025.85    147.82 o 
   4   1  16     1246.02     1207.09     99.61 o 
   5   1  16        5.09       15.56    134.50 o 
  -4   2  16     1195.02     1119.96    175.84 o 
  -3   2  16       21.30     -118.69    137.05 o 
  -2   2  16       34.67       19.69     72.85 o 
  -1   2  16     2771.17     3069.65    148.50 o 
   0   2  16     7039.94     7186.81    307.31 o 
   1   2  16     2017.49     2103.98    119.21 o 
   2   2  16      424.59      366.03     85.71 o 
   3   2  16       10.70       47.65     98.97 o 
   4   2  16     4397.55     4248.59    215.36 o 
   5   2  16       93.21      124.02    148.87 o 
  -4   3  16      124.24      100.86     93.31 o 
  -3   3  16      336.62      361.86    120.75 o 
  -2   3  16      804.21      865.87    151.01 o 
  -1   3  16     6769.43     7019.27    271.34 o 
   0   3  16     1168.75     1154.97     87.76 o 
   1   3  16     2604.18     2561.00    128.07 o 
   2   3  16     3095.36     3073.86    165.22 o 
   3   3  16     1751.15     1791.37    141.24 o 
   4   3  16       75.92      104.58    105.63 o 
   5   3  16     3327.47     3142.66    314.70 o 
  -4   4  16     5119.56     5043.72    353.27 o 
  -3   4  16      219.70      448.24    164.85 o 
  -2   4  16     2625.89     2780.48    162.73 o 
  -1   4  16     1309.39     1263.53    173.66 o 
   0   4  16      431.63      528.04    119.94 o 
   1   4  16     3428.77     3418.99    162.69 o 
   2   4  16        0.13       19.32    101.37 o 
   3   4  16     5226.21     4888.84    189.43 o 
   4   4  16      386.65      265.84    235.46 o 
  -3   5  16      141.59      167.05    114.59 o 
  -2   5  16       10.75      185.96    113.81 o 
  -1   5  16     3703.82     3472.34    165.44 o 
   0   5  16       58.27      202.08    155.44 o 
   1   5  16      768.32      727.68    115.96 o 
   2   5  16      429.43      465.72    116.15 o 
   3   5  16      475.22      519.76    170.18 o 
  -2   6  16     2901.12     2479.95    200.50 o 
  -1   6  16      357.21      228.77    178.97 o 
   0   6  16     1609.20     1626.58    181.48 o 
   1   6  16      258.30      414.35    164.90 o 
   2   6  16       10.60      111.70    199.14 o 
  -2  -2  17      424.45      403.04    171.94 o 
  -1  -2  17       67.11        1.82     85.34 o 
   0  -2  17     1032.82     1094.15     83.58 o 
   1  -2  17      140.33      240.34     70.30 o 
   2  -2  17     3167.09     3268.29    165.51 o 
   3  -2  17      571.57      762.16    200.91 o 
  -3  -1  17       22.55     -135.01    148.73 o 
  -2  -1  17       55.26       39.70     85.81 o 
  -1  -1  17      546.84      567.92     89.24 o 
   0  -1  17      348.52      431.97     76.02 o 
   1  -1  17     2372.71     2491.69    117.86 o 
   2  -1  17       22.90       20.51     77.64 o 
   3  -1  17        6.70       84.28    104.24 o 
  -4   0  17     1561.32     1646.95    243.98 o 
  -3   0  17     1125.90     1133.08    161.32 o 
  -2   0  17        0.36      -53.08     83.85 o 
  -1   0  17     3872.70     3872.04    150.42 o 
   0   0  17      213.72      376.67     76.09 o 
   1   0  17      765.49      824.10     91.68 o 
   2   0  17     1879.35     2208.96    102.65 o 
   3   0  17      688.41      836.54     79.47 o 
   4   0  17     3632.37     4136.42    215.19 o 
  -4   1  17     1654.67     2087.02    271.14 o 
  -3   1  17     1916.26     2077.93    160.29 o 
  -2   1  17     2633.15     2646.43    114.90 o 
  -1   1  17     2737.67     2996.38    160.70 o 
   0   1  17     2191.29     2157.59    117.48 o 
   1   1  17     5196.57     5592.37    155.82 o 
   2   1  17     1239.12     1378.71    101.62 o 
   3   1  17       47.93      167.03     89.72 o 
   4   1  17        4.39      111.04    127.84 o 
  -3   2  17      345.03      578.77    148.83 o 
  -2   2  17     1907.74     1944.37    137.00 o 
  -1   2  17     2566.96     3387.34    212.47 o 
   0   2  17     3351.86     3537.69    155.85 o 
   1   2  17     1790.99     1759.30    125.32 o 
   2   2  17      239.92      234.91     84.37 o 
   3   2  17       36.21       90.24     92.16 o 
   4   2  17     1002.04      831.61    160.11 o 
  -3   3  17     8341.62     8959.79    370.47 o 
  -2   3  17     1397.75     1499.78    162.35 o 
  -1   3  17     1331.73     1579.58    141.74 o 
   0   3  17     4482.83     5085.99    162.66 o 
   1   3  17       97.95      141.25    119.21 o 
   2   3  17      300.81      422.88    144.82 o 
   3   3  17        3.14       31.73    137.66 o 
  -2   4  17      509.92      648.59    262.22 o 
  -1   4  17        1.17      -22.28     98.19 o 
   0   4  17      343.33      435.47    117.22 o 
   1   4  17     7228.88     7001.72    216.87 o 
   2   4  17      250.68      157.10    148.15 o 
  -2   5  17       49.47       39.70    188.53 o 
   0   5  17      148.95      111.86    244.30 o 
   1   5  17     3235.22     2999.80    204.62 o 
   2   5  17      296.30      179.86    155.50 o 
  -1  -1  18       35.98       75.72    139.24 o 
   0  -1  18     4193.34     4718.22    291.96 o 
   1  -1  18        6.47       23.95    208.46 o 
   2  -1  18       15.72       83.26    210.07 o 
  -2   0  18      296.62      382.20    186.28 o 
  -1   0  18      678.79      710.23    140.68 o 
   0   0  18     2928.78     3514.34    160.28 o 
   1   0  18      921.31     1341.46    161.44 o 
   2   0  18     2122.13     2565.10    187.24 o 
   3   0  18      142.41      168.92    197.69 o 
  -2   1  18      167.48      225.02    122.08 o 
  -1   1  18      721.95      957.63    138.10 o 
   0   1  18      224.26      434.55    128.50 o 
   1   1  18       15.05       37.84     99.96 o 
   2   1  18      709.59      716.24    143.81 o 
   0   2  18        0.47       23.41    119.40 o 
   1   2  18      862.93      992.48    184.03 o 
   3   2  18      605.89      439.26    188.85 o 
   0   3  18       15.61       33.24    128.83 o 
   1   3  18      560.76      696.26    193.19 o 
   0   4  18      393.99      402.62    189.98 o 
   0   2  19      605.08      403.09     98.51 o 
                                                 
